# Supplementary material for: Molecular Bases of Catalysis and ADP-Ribose Preference of Human Mn2+-Dependent ADP-Ribose/CDP-Alcohol Diphosphatase and Conversion by Mutagenesis to a Preferential Cyclic ADP-Ribose Phosphohydrolase
Source: PLoS One. 2015 Feb 18;10(2):e0118680. doi: 10.1371/journal.pone.0118680 (PMC4334965; doi:10.1371/journal.pone.0118680)
Supplement: S1 Dataset — (PDB) [file pone.0118680.s001.pdb]

TITLE     THEORETICAL MODEL OF HUMAN ADPRIBASE-MN IN COMPLEX WITH ADP-RIBOSE
CRYST1    0.000    0.000    0.000  90.00  90.00  90.00 P 1           1
ATOM      1  N   MET A   1      47.209   8.707  35.102  0.00  0.00      ADPR N
ATOM      2  CA  MET A   1      46.912   9.566  33.927  0.00  0.00      ADPR C
ATOM      3  CB  MET A   1      45.502   9.307  33.403  0.00  0.00      ADPR C
ATOM      4  CG  MET A   1      45.288   7.865  32.923  0.00  0.00      ADPR C
ATOM      5  SD  MET A   1      43.841   7.596  31.850  0.00  0.00      ADPR S
ATOM      6  CE  MET A   1      43.750   5.791  32.036  0.00  0.00      ADPR C
ATOM      7  C   MET A   1      47.048  11.032  34.186  0.00  0.00      ADPR C
ATOM      8  O   MET A   1      46.402  11.848  33.529  0.00  0.00      ADPR O
ATOM      9  HN1 MET A   1      47.065   7.748  34.859  0.00  0.00      ADPR H
ATOM     10  HN3 MET A   1      48.160   8.841  35.381  0.00  0.00      ADPR H
ATOM     11  HN2 MET A   1      46.602   8.954  35.858  0.00  0.00      ADPR H
ATOM     12  N   ASP A   2      47.894  11.402  35.161  0.00  0.00      ADPR N
ATOM     13  CA  ASP A   2      48.118  12.787  35.421  0.00  0.00      ADPR C
ATOM     14  CB  ASP A   2      48.880  12.991  36.747  0.00  0.00      ADPR C
ATOM     15  CG  ASP A   2      48.851  14.422  37.319  0.00  0.00      ADPR C
ATOM     16  OD1 ASP A   2      47.823  15.143  37.216  0.00  0.00      ADPR O
ATOM     17  OD2 ASP A   2      49.901  14.790  37.908  0.00  0.00      ADPR O
ATOM     18  C   ASP A   2      48.924  13.243  34.247  0.00  0.00      ADPR C
ATOM     19  O   ASP A   2      49.720  12.465  33.722  0.00  0.00      ADPR O
ATOM     20  HN  ASP A   2      48.403  10.771  35.746  0.00  0.00      ADPR H
ATOM     21  N   ASP A   3      48.649  14.487  33.787  0.00  0.00      ADPR N
ATOM     22  CA  ASP A   3      49.190  15.230  32.673  0.00  0.00      ADPR C
ATOM     23  CB  ASP A   3      48.712  16.691  32.698  0.00  0.00      ADPR C
ATOM     24  CG  ASP A   3      47.205  16.801  32.467  0.00  0.00      ADPR C
ATOM     25  OD1 ASP A   3      46.620  15.839  31.907  0.00  0.00      ADPR O
ATOM     26  OD2 ASP A   3      46.629  17.866  32.824  0.00  0.00      ADPR O
ATOM     27  C   ASP A   3      50.677  15.345  32.824  0.00  0.00      ADPR C
ATOM     28  O   ASP A   3      51.168  16.388  33.249  0.00  0.00      ADPR O
ATOM     29  HN  ASP A   3      47.960  15.037  34.259  0.00  0.00      ADPR H
ATOM     30  N   LYS A   4      51.446  14.301  32.486  0.00  0.00      ADPR N
ATOM     31  CA  LYS A   4      52.871  14.321  32.637  0.00  0.00      ADPR C
ATOM     32  CB  LYS A   4      53.410  14.130  34.074  0.00  0.00      ADPR C
ATOM     33  CG  LYS A   4      53.614  15.353  34.964  0.00  0.00      ADPR C
ATOM     34  CD  LYS A   4      53.933  14.954  36.408  0.00  0.00      ADPR C
ATOM     35  CE  LYS A   4      52.902  15.445  37.418  0.00  0.00      ADPR C
ATOM     36  NZ  LYS A   4      52.780  14.515  38.563  0.00  0.00      ADPR N
ATOM     37  C   LYS A   4      53.394  13.093  31.990  0.00  0.00      ADPR C
ATOM     38  O   LYS A   4      53.134  11.992  32.459  0.00  0.00      ADPR O
ATOM     39  HN  LYS A   4      51.087  13.447  32.110  0.00  0.00      ADPR H
ATOM     40  HZ1 LYS A   4      51.814  14.327  38.739  0.00  0.00      ADPR H
ATOM     41  HZ2 LYS A   4      53.253  13.660  38.350  0.00  0.00      ADPR H
ATOM     42  HZ3 LYS A   4      53.191  14.929  39.375  0.00  0.00      ADPR H
ATOM     43  N   PRO A   5      54.192  13.296  30.969  0.00  0.00      ADPR N
ATOM     44  CA  PRO A   5      54.877  12.265  30.244  0.00  0.00      ADPR C
ATOM     45  CD  PRO A   5      54.528  14.629  30.497  0.00  0.00      ADPR C
ATOM     46  CB  PRO A   5      55.656  12.974  29.135  0.00  0.00      ADPR C
ATOM     47  CG  PRO A   5      55.773  14.432  29.609  0.00  0.00      ADPR C
ATOM     48  C   PRO A   5      55.742  11.576  31.240  0.00  0.00      ADPR C
ATOM     49  O   PRO A   5      56.454  12.257  31.976  0.00  0.00      ADPR O
ATOM     50  N   ASN A   6      55.610  10.245  31.277  0.00  0.00      ADPR N
ATOM     51  CA  ASN A   6      56.208   9.288  32.144  0.00  0.00      ADPR C
ATOM     52  CB  ASN A   6      56.411   9.733  33.613  0.00  0.00      ADPR C
ATOM     53  CG  ASN A   6      57.770  10.343  33.831  0.00  0.00      ADPR C
ATOM     54  OD1 ASN A   6      58.768   9.849  33.310  0.00  0.00      ADPR O
ATOM     55  ND2 ASN A   6      57.813  11.432  34.644  0.00  0.00      ADPR N
ATOM     56  C   ASN A   6      55.146   8.257  32.279  0.00  0.00      ADPR C
ATOM     57  O   ASN A   6      54.069   8.371  31.693  0.00  0.00      ADPR O
ATOM     58  HN  ASN A   6      55.011   9.790  30.618  0.00  0.00      ADPR H
ATOM     59 1HD2 ASN A   6      58.688  11.872  34.844  0.00  0.00      ADPR H
ATOM     60 2HD2 ASN A   6      56.969  11.793  35.042  0.00  0.00      ADPR H
ATOM     61  N   PRO A   7      55.441   7.249  33.072  0.00  0.00      ADPR N
ATOM     62  CA  PRO A   7      54.429   6.304  33.470  0.00  0.00      ADPR C
ATOM     63  CD  PRO A   7      56.653   6.518  32.783  0.00  0.00      ADPR C
ATOM     64  CB  PRO A   7      55.182   5.130  34.116  0.00  0.00      ADPR C
ATOM     65  CG  PRO A   7      56.675   5.422  33.856  0.00  0.00      ADPR C
ATOM     66  C   PRO A   7      53.356   6.912  34.344  0.00  0.00      ADPR C
ATOM     67  O   PRO A   7      52.315   6.283  34.513  0.00  0.00      ADPR O
ATOM     68  N   GLU A   8      53.557   8.129  34.883  0.00  0.00      ADPR N
ATOM     69  CA  GLU A   8      52.586   8.878  35.637  0.00  0.00      ADPR C
ATOM     70  CB  GLU A   8      53.203  10.164  36.143  0.00  0.00      ADPR C
ATOM     71  CG  GLU A   8      54.321   9.883  37.146  0.00  0.00      ADPR C
ATOM     72  CD  GLU A   8      54.838  11.206  37.670  0.00  0.00      ADPR C
ATOM     73  OE1 GLU A   8      53.995  11.983  38.185  0.00  0.00      ADPR O
ATOM     74  OE2 GLU A   8      56.071  11.452  37.583  0.00  0.00      ADPR O
ATOM     75  C   GLU A   8      51.397   9.197  34.780  0.00  0.00      ADPR C
ATOM     76  O   GLU A   8      50.298   9.296  35.312  0.00  0.00      ADPR O
ATOM     77  HN  GLU A   8      54.428   8.612  34.792  0.00  0.00      ADPR H
ATOM     78  N   ALA A   9      51.592   9.404  33.468  0.00  0.00      ADPR N
ATOM     79  CA  ALA A   9      50.520   9.446  32.533  0.00  0.00      ADPR C
ATOM     80  CB  ALA A   9      50.954   9.961  31.180  0.00  0.00      ADPR C
ATOM     81  C   ALA A   9      50.227   8.004  32.377  0.00  0.00      ADPR C
ATOM     82  O   ALA A   9      49.444   7.448  33.146  0.00  0.00      ADPR O
ATOM     83  HN  ALA A   9      52.494   9.542  33.059  0.00  0.00      ADPR H
ATOM     84  N   LEU A  10      50.837   7.386  31.352  0.00  0.00      ADPR N
ATOM     85  CA  LEU A  10      50.750   5.977  31.051  0.00  0.00      ADPR C
ATOM     86  CB  LEU A  10      49.501   5.524  30.253  0.00  0.00      ADPR C
ATOM     87  CG  LEU A  10      48.209   5.230  31.054  0.00  0.00      ADPR C
ATOM     88  CD1 LEU A  10      47.065   4.789  30.124  0.00  0.00      ADPR C
ATOM     89  CD2 LEU A  10      48.446   4.193  32.167  0.00  0.00      ADPR C
ATOM     90  C   LEU A  10      51.983   5.678  30.269  0.00  0.00      ADPR C
ATOM     91  O   LEU A  10      53.035   5.429  30.862  0.00  0.00      ADPR O
ATOM     92  HN  LEU A  10      51.415   7.882  30.704  0.00  0.00      ADPR H
ATOM     93  N   SER A  11      51.901   5.684  28.928  0.00  0.00      ADPR N
ATOM     94  CA  SER A  11      53.091   5.453  28.172  0.00  0.00      ADPR C
ATOM     95  CB  SER A  11      52.953   4.354  27.107  0.00  0.00      ADPR C
ATOM     96  OG  SER A  11      54.188   4.120  26.445  0.00  0.00      ADPR O
ATOM     97  C   SER A  11      53.407   6.743  27.490  0.00  0.00      ADPR C
ATOM     98  O   SER A  11      53.451   6.809  26.257  0.00  0.00      ADPR O
ATOM     99  HN  SER A  11      51.068   5.838  28.396  0.00  0.00      ADPR H
ATOM    100  HG  SER A  11      54.491   4.961  25.998  0.00  0.00      ADPR H
ATOM    101  N   ASP A  12      53.648   7.773  28.331  0.00  0.00      ADPR N
ATOM    102  CA  ASP A  12      54.074   9.073  27.925  0.00  0.00      ADPR C
ATOM    103  CB  ASP A  12      55.444   9.054  27.225  0.00  0.00      ADPR C
ATOM    104  CG  ASP A  12      56.607   8.870  28.173  0.00  0.00      ADPR C
ATOM    105  OD1 ASP A  12      56.646   7.837  28.888  0.00  0.00      ADPR O
ATOM    106  OD2 ASP A  12      57.468   9.788  28.198  0.00  0.00      ADPR O
ATOM    107  C   ASP A  12      53.213   9.650  26.874  0.00  0.00      ADPR C
ATOM    108  O   ASP A  12      52.007   9.425  26.767  0.00  0.00      ADPR O
ATOM    109  HN  ASP A  12      53.541   7.690  29.322  0.00  0.00      ADPR H
ATOM    110  N   SER A  13      53.933  10.413  26.030  0.00  0.00      ADPR N
ATOM    111  CA  SER A  13      53.461  11.106  24.872  0.00  0.00      ADPR C
ATOM    112  CB  SER A  13      54.459  12.168  24.394  0.00  0.00      ADPR C
ATOM    113  OG  SER A  13      54.926  12.951  25.482  0.00  0.00      ADPR O
ATOM    114  C   SER A  13      53.369  10.126  23.727  0.00  0.00      ADPR C
ATOM    115  O   SER A  13      53.004  10.509  22.621  0.00  0.00      ADPR O
ATOM    116  HN  SER A  13      54.913  10.553  26.171  0.00  0.00      ADPR H
ATOM    117  HG  SER A  13      55.575  13.634  25.147  0.00  0.00      ADPR H
ATOM    118  N   SER A  14      53.712   8.837  23.914  0.00  0.00      ADPR N
ATOM    119  CA  SER A  14      53.589   7.914  22.819  0.00  0.00      ADPR C
ATOM    120  CB  SER A  14      54.632   6.781  22.875  0.00  0.00      ADPR C
ATOM    121  OG  SER A  14      55.957   7.277  22.822  0.00  0.00      ADPR O
ATOM    122  C   SER A  14      52.250   7.241  22.908  0.00  0.00      ADPR C
ATOM    123  O   SER A  14      51.997   6.283  22.180  0.00  0.00      ADPR O
ATOM    124  HN  SER A  14      54.055   8.449  24.770  0.00  0.00      ADPR H
ATOM    125  HG  SER A  14      56.601   6.513  22.862  0.00  0.00      ADPR H
ATOM    126  N   GLU A  15      51.350   7.722  23.792  0.00  0.00      ADPR N
ATOM    127  CA  GLU A  15      50.088   6.986  23.992  0.00  0.00      ADPR C
ATOM    128  CB  GLU A  15      50.350   5.828  24.968  0.00  0.00      ADPR C
ATOM    129  CG  GLU A  15      49.116   4.965  25.276  0.00  0.00      ADPR C
ATOM    130  CD  GLU A  15      48.061   5.669  26.144  0.00  0.00      ADPR C
ATOM    131  OE1 GLU A  15      48.460   6.468  27.019  0.00  0.00      ADPR O
ATOM    132  OE2 GLU A  15      46.877   5.357  25.919  0.00  0.00      ADPR O
ATOM    133  C   GLU A  15      48.999   7.955  24.493  0.00  0.00      ADPR C
ATOM    134  O   GLU A  15      49.112   8.547  25.563  0.00  0.00      ADPR O
ATOM    135  HN  GLU A  15      51.461   8.552  24.339  0.00  0.00      ADPR H
ATOM    136  N   ARG A  16      48.003   8.168  23.644  0.00  0.00      ADPR N
ATOM    137  CA  ARG A  16      46.947   9.155  23.936  0.00  0.00      ADPR C
ATOM    138  CB  ARG A  16      46.167   9.486  22.665  0.00  0.00      ADPR C
ATOM    139  CG  ARG A  16      45.460   8.245  22.124  0.00  0.00      ADPR C
ATOM    140  CD  ARG A  16      44.603   8.670  20.964  0.00  0.00      ADPR C
ATOM    141  NE  ARG A  16      43.885   7.538  20.352  0.00  0.00      ADPR N
ATOM    142  CZ  ARG A  16      44.364   6.691  19.446  0.00  0.00      ADPR C
ATOM    143  NH1 ARG A  16      45.610   6.810  19.008  0.00  0.00      ADPR N
ATOM    144  NH2 ARG A  16      43.583   5.743  18.945  0.00  0.00      ADPR N
ATOM    145  C   ARG A  16      45.994   8.691  25.047  0.00  0.00      ADPR C
ATOM    146  O   ARG A  16      45.616   7.528  25.125  0.00  0.00      ADPR O
ATOM    147  HN  ARG A  16      47.897   7.691  22.771  0.00  0.00      ADPR H
ATOM    148  HE  ARG A  16      42.941   7.392  20.648  0.00  0.00      ADPR H
ATOM    149 1HH1 ARG A  16      46.196   7.540  19.359  0.00  0.00      ADPR H
ATOM    150 2HH1 ARG A  16      45.964   6.169  18.326  0.00  0.00      ADPR H
ATOM    151 1HH2 ARG A  16      42.633   5.665  19.249  0.00  0.00      ADPR H
ATOM    152 2HH2 ARG A  16      43.944   5.106  18.264  0.00  0.00      ADPR H
ATOM    153  N   LEU A  17      45.587   9.658  25.852  0.00  0.00      ADPR N
ATOM    154  CA  LEU A  17      44.561   9.484  26.894  0.00  0.00      ADPR C
ATOM    155  CB  LEU A  17      44.613  10.669  27.867  0.00  0.00      ADPR C
ATOM    156  CG  LEU A  17      45.953  10.694  28.617  0.00  0.00      ADPR C
ATOM    157  CD1 LEU A  17      46.101  11.931  29.491  0.00  0.00      ADPR C
ATOM    158  CD2 LEU A  17      46.103   9.474  29.525  0.00  0.00      ADPR C
ATOM    159  C   LEU A  17      43.151   9.326  26.314  0.00  0.00      ADPR C
ATOM    160  O   LEU A  17      42.336   8.575  26.841  0.00  0.00      ADPR O
ATOM    161  HN  LEU A  17      45.953  10.588  25.809  0.00  0.00      ADPR H
ATOM    162  N   PHE A  18      42.908  10.023  25.206  0.00  0.00      ADPR N
ATOM    163  CA  PHE A  18      41.597  10.021  24.537  0.00  0.00      ADPR C
ATOM    164  CB  PHE A  18      40.654  10.909  25.342  0.00  0.00      ADPR C
ATOM    165  CG  PHE A  18      39.197  10.875  24.933  0.00  0.00      ADPR C
ATOM    166  CD1 PHE A  18      38.458   9.816  25.418  0.00  0.00      ADPR C
ATOM    167  CD2 PHE A  18      38.611  11.904  24.207  0.00  0.00      ADPR C
ATOM    168  CE1 PHE A  18      37.102   9.762  25.154  0.00  0.00      ADPR C
ATOM    169  CE2 PHE A  18      37.249  11.846  23.944  0.00  0.00      ADPR C
ATOM    170  CZ  PHE A  18      36.502  10.768  24.408  0.00  0.00      ADPR C
ATOM    171  C   PHE A  18      41.734  10.557  23.111  0.00  0.00      ADPR C
ATOM    172  O   PHE A  18      42.622  11.339  22.771  0.00  0.00      ADPR O
ATOM    173  HN  PHE A  18      43.593  10.593  24.753  0.00  0.00      ADPR H
ATOM    174  N   SER A  19      40.900   9.999  22.260  0.00  0.00      ADPR N
ATOM    175  CA  SER A  19      40.869  10.405  20.850  0.00  0.00      ADPR C
ATOM    176  CB  SER A  19      41.566   9.311  20.054  0.00  0.00      ADPR C
ATOM    177  OG  SER A  19      41.643   9.495  18.652  0.00  0.00      ADPR O
ATOM    178  C   SER A  19      39.433  10.642  20.405  0.00  0.00      ADPR C
ATOM    179  O   SER A  19      38.451  10.174  21.022  0.00  0.00      ADPR O
ATOM    180  HN  SER A  19      40.247   9.281  22.502  0.00  0.00      ADPR H
ATOM    181  HG  SER A  19      41.996  10.410  18.454  0.00  0.00      ADPR H
ATOM    182  N   PHE A  20      39.259  11.596  19.545  0.00  0.00      ADPR N
ATOM    183  CA  PHE A  20      37.910  11.899  19.046  0.00  0.00      ADPR C
ATOM    184  CB  PHE A  20      37.129  12.745  20.065  0.00  0.00      ADPR C
ATOM    185  CG  PHE A  20      37.764  14.108  20.355  0.00  0.00      ADPR C
ATOM    186  CD1 PHE A  20      38.814  14.205  21.264  0.00  0.00      ADPR C
ATOM    187  CD2 PHE A  20      37.202  15.235  19.791  0.00  0.00      ADPR C
ATOM    188  CE1 PHE A  20      39.295  15.477  21.618  0.00  0.00      ADPR C
ATOM    189  CE2 PHE A  20      37.675  16.501  20.144  0.00  0.00      ADPR C
ATOM    190  CZ  PHE A  20      38.731  16.611  21.068  0.00  0.00      ADPR C
ATOM    191  C   PHE A  20      37.956  12.555  17.679  0.00  0.00      ADPR C
ATOM    192  O   PHE A  20      38.923  13.233  17.330  0.00  0.00      ADPR O
ATOM    193  HN  PHE A  20      39.989  12.170  19.174  0.00  0.00      ADPR H
ATOM    194  N   GLY A  21      36.918  12.249  16.905  0.00  0.00      ADPR N
ATOM    195  CA  GLY A  21      36.742  12.834  15.570  0.00  0.00      ADPR C
ATOM    196  C   GLY A  21      36.074  14.207  15.683  0.00  0.00      ADPR C
ATOM    197  O   GLY A  21      35.319  14.489  16.611  0.00  0.00      ADPR O
ATOM    198  HN  GLY A  21      36.196  11.610  17.171  0.00  0.00      ADPR H
ATOM    199  N   VAL A  22      36.413  15.053  14.719  0.00  0.00      ADPR N
ATOM    200  CA  VAL A  22      35.859  16.407  14.627  0.00  0.00      ADPR C
ATOM    201  CB  VAL A  22      36.908  17.375  15.193  0.00  0.00      ADPR C
ATOM    202  CG1 VAL A  22      38.146  17.594  14.315  0.00  0.00      ADPR C
ATOM    203  CG2 VAL A  22      36.233  18.674  15.594  0.00  0.00      ADPR C
ATOM    204  C   VAL A  22      35.471  16.705  13.172  0.00  0.00      ADPR C
ATOM    205  O   VAL A  22      36.198  16.356  12.247  0.00  0.00      ADPR O
ATOM    206  HN  VAL A  22      37.064  14.830  13.993  0.00  0.00      ADPR H
ATOM    207  N   ILE A  23      34.387  17.463  13.024  0.00  0.00      ADPR N
ATOM    208  CA  ILE A  23      33.879  17.850  11.697  0.00  0.00      ADPR C
ATOM    209  CB  ILE A  23      33.276  16.611  11.001  0.00  0.00      ADPR C
ATOM    210  CG2 ILE A  23      31.938  16.171  11.627  0.00  0.00      ADPR C
ATOM    211  CG1 ILE A  23      33.163  16.847   9.491  0.00  0.00      ADPR C
ATOM    212  CD1 ILE A  23      32.779  15.594   8.692  0.00  0.00      ADPR C
ATOM    213  C   ILE A  23      32.857  18.981  11.881  0.00  0.00      ADPR C
ATOM    214  O   ILE A  23      32.121  19.019  12.863  0.00  0.00      ADPR O
ATOM    215  HN  ILE A  23      33.849  17.818  13.789  0.00  0.00      ADPR H
ATOM    216  N   ALA A  24      32.808  19.868  10.896  0.00  0.00      ADPR N
ATOM    217  CA  ALA A  24      31.894  21.016  10.965  0.00  0.00      ADPR C
ATOM    218  CB  ALA A  24      32.693  22.264  11.342  0.00  0.00      ADPR C
ATOM    219  C   ALA A  24      31.153  21.262   9.653  0.00  0.00      ADPR C
ATOM    220  O   ALA A  24      31.664  21.015   8.561  0.00  0.00      ADPR O
ATOM    221  HN  ALA A  24      33.366  19.824  10.067  0.00  0.00      ADPR H
ATOM    222  N   ASP A  25      29.905  21.707   9.814  0.00  0.00      ADPR N
ATOM    223  CA  ASP A  25      29.100  22.276   8.714  0.00  0.00      ADPR C
ATOM    224  CB  ASP A  25      29.702  23.621   8.283  0.00  0.00      ADPR C
ATOM    225  CG  ASP A  25      29.628  24.654   9.401  0.00  0.00      ADPR C
ATOM    226  OD1 ASP A  25      30.539  24.662  10.255  0.00  0.00      ADPR O
ATOM    227  OD2 ASP A  25      28.660  25.443   9.375  0.00  0.00      ADPR O
ATOM    228  C   ASP A  25      28.961  21.339   7.504  0.00  0.00      ADPR C
ATOM    229  O   ASP A  25      29.296  21.690   6.372  0.00  0.00      ADPR O
ATOM    230  HN  ASP A  25      29.427  21.686  10.692  0.00  0.00      ADPR H
ATOM    231  N   VAL A  26      28.508  20.119   7.784  0.00  0.00      ADPR N
ATOM    232  CA  VAL A  26      28.194  19.146   6.718  0.00  0.00      ADPR C
ATOM    233  CB  VAL A  26      27.706  17.815   7.320  0.00  0.00      ADPR C
ATOM    234  CG1 VAL A  26      27.326  16.798   6.237  0.00  0.00      ADPR C
ATOM    235  CG2 VAL A  26      28.781  17.195   8.219  0.00  0.00      ADPR C
ATOM    236  C   VAL A  26      27.138  19.765   5.786  0.00  0.00      ADPR C
ATOM    237  O   VAL A  26      27.297  19.771   4.571  0.00  0.00      ADPR O
ATOM    238  HN  VAL A  26      28.351  19.781   8.712  0.00  0.00      ADPR H
ATOM    239  N   GLN A  27      26.066  20.272   6.393  0.00  0.00      ADPR N
ATOM    240  CA  GLN A  27      24.986  21.001   5.700  0.00  0.00      ADPR C
ATOM    241  CB  GLN A  27      25.460  22.412   5.336  0.00  0.00      ADPR C
ATOM    242  CG  GLN A  27      25.043  23.426   6.397  0.00  0.00      ADPR C
ATOM    243  CD  GLN A  27      25.745  24.768   6.199  0.00  0.00      ADPR C
ATOM    244  OE1 GLN A  27      26.707  25.108   6.876  0.00  0.00      ADPR O
ATOM    245  NE2 GLN A  27      25.183  25.589   5.338  0.00  0.00      ADPR N
ATOM    246  C   GLN A  27      24.459  20.232   4.484  0.00  0.00      ADPR C
ATOM    247  O   GLN A  27      24.254  20.781   3.402  0.00  0.00      ADPR O
ATOM    248  HN  GLN A  27      25.917  20.192   7.379  0.00  0.00      ADPR H
ATOM    249 1HE2 GLN A  27      25.541  26.516   5.224  0.00  0.00      ADPR H
ATOM    250 2HE2 GLN A  27      24.398  25.286   4.797  0.00  0.00      ADPR H
ATOM    251  N   PHE A  28      24.243  18.940   4.708  0.00  0.00      ADPR N
ATOM    252  CA  PHE A  28      23.731  18.042   3.664  0.00  0.00      ADPR C
ATOM    253  CB  PHE A  28      23.714  16.613   4.200  0.00  0.00      ADPR C
ATOM    254  CG  PHE A  28      23.212  15.622   3.150  0.00  0.00      ADPR C
ATOM    255  CD1 PHE A  28      24.072  15.149   2.172  0.00  0.00      ADPR C
ATOM    256  CD2 PHE A  28      21.890  15.211   3.158  0.00  0.00      ADPR C
ATOM    257  CE1 PHE A  28      23.625  14.257   1.210  0.00  0.00      ADPR C
ATOM    258  CE2 PHE A  28      21.449  14.322   2.196  0.00  0.00      ADPR C
ATOM    259  CZ  PHE A  28      22.311  13.823   1.227  0.00  0.00      ADPR C
ATOM    260  C   PHE A  28      22.322  18.458   3.227  0.00  0.00      ADPR C
ATOM    261  O   PHE A  28      21.533  18.970   4.019  0.00  0.00      ADPR O
ATOM    262  HN  PHE A  28      24.410  18.493   5.587  0.00  0.00      ADPR H
ATOM    263  N   ALA A  29      22.085  18.262   1.933  0.00  0.00      ADPR N
ATOM    264  CA  ALA A  29      20.761  18.436   1.314  0.00  0.00      ADPR C
ATOM    265  CB  ALA A  29      20.447  19.926   1.130  0.00  0.00      ADPR C
ATOM    266  C   ALA A  29      20.780  17.743  -0.051  0.00  0.00      ADPR C
ATOM    267  O   ALA A  29      21.781  17.785  -0.764  0.00  0.00      ADPR O
ATOM    268  HN  ALA A  29      22.794  17.981   1.286  0.00  0.00      ADPR H
ATOM    269  N   ASP A  30      19.664  17.093  -0.372  0.00  0.00      ADPR N
ATOM    270  CA  ASP A  30      19.523  16.386  -1.654  0.00  0.00      ADPR C
ATOM    271  CB  ASP A  30      18.562  15.201  -1.477  0.00  0.00      ADPR C
ATOM    272  CG  ASP A  30      18.467  14.336  -2.740  0.00  0.00      ADPR C
ATOM    273  OD1 ASP A  30      19.445  14.349  -3.518  0.00  0.00      ADPR O
ATOM    274  OD2 ASP A  30      17.451  13.625  -2.870  0.00  0.00      ADPR O
ATOM    275  C   ASP A  30      19.069  17.352  -2.763  0.00  0.00      ADPR C
ATOM    276  O   ASP A  30      17.971  17.258  -3.300  0.00  0.00      ADPR O
ATOM    277  HN  ASP A  30      18.860  17.039   0.220  0.00  0.00      ADPR H
ATOM    278  N   LEU A  31      19.963  18.291  -3.050  0.00  0.00      ADPR N
ATOM    279  CA  LEU A  31      19.740  19.347  -4.045  0.00  0.00      ADPR C
ATOM    280  CB  LEU A  31      19.274  20.611  -3.310  0.00  0.00      ADPR C
ATOM    281  CG  LEU A  31      18.865  21.735  -4.268  0.00  0.00      ADPR C
ATOM    282  CD1 LEU A  31      17.666  21.338  -5.137  0.00  0.00      ADPR C
ATOM    283  CD2 LEU A  31      18.596  23.012  -3.480  0.00  0.00      ADPR C
ATOM    284  C   LEU A  31      21.044  19.591  -4.815  0.00  0.00      ADPR C
ATOM    285  O   LEU A  31      22.127  19.259  -4.334  0.00  0.00      ADPR O
ATOM    286  HN  LEU A  31      20.857  18.345  -2.605  0.00  0.00      ADPR H
ATOM    287  N   GLU A  32      20.914  20.186  -6.000  0.00  0.00      ADPR N
ATOM    288  CA  GLU A  32      22.092  20.536  -6.815  0.00  0.00      ADPR C
ATOM    289  CB  GLU A  32      21.669  21.053  -8.190  0.00  0.00      ADPR C
ATOM    290  CG  GLU A  32      21.159  19.909  -9.069  0.00  0.00      ADPR C
ATOM    291  CD  GLU A  32      20.731  20.406 -10.452  0.00  0.00      ADPR C
ATOM    292  OE1 GLU A  32      19.911  21.348 -10.494  0.00  0.00      ADPR O
ATOM    293  OE2 GLU A  32      21.208  19.798 -11.434  0.00  0.00      ADPR O
ATOM    294  C   GLU A  32      22.964  21.576  -6.103  0.00  0.00      ADPR C
ATOM    295  O   GLU A  32      22.494  22.329  -5.250  0.00  0.00      ADPR O
ATOM    296  HN  GLU A  32      20.036  20.431  -6.411  0.00  0.00      ADPR H
ATOM    297  N   ASP A  33      24.254  21.539  -6.427  0.00  0.00      ADPR N
ATOM    298  CA  ASP A  33      25.227  22.493  -5.859  0.00  0.00      ADPR C
ATOM    299  CB  ASP A  33      26.603  22.345  -6.515  0.00  0.00      ADPR C
ATOM    300  CG  ASP A  33      27.255  20.985  -6.240  0.00  0.00      ADPR C
ATOM    301  OD1 ASP A  33      26.835  20.298  -5.283  0.00  0.00      ADPR O
ATOM    302  OD2 ASP A  33      28.197  20.654  -6.981  0.00  0.00      ADPR O
ATOM    303  C   ASP A  33      24.751  23.938  -6.034  0.00  0.00      ADPR C
ATOM    304  O   ASP A  33      24.114  24.283  -7.021  0.00  0.00      ADPR O
ATOM    305  HN  ASP A  33      24.650  20.878  -7.064  0.00  0.00      ADPR H
ATOM    306  N   GLY A  34      24.983  24.694  -4.952  0.00  0.00      ADPR N
ATOM    307  CA  GLY A  34      24.657  26.122  -4.888  0.00  0.00      ADPR C
ATOM    308  C   GLY A  34      25.925  26.838  -4.374  0.00  0.00      ADPR C
ATOM    309  O   GLY A  34      27.001  26.380  -4.589  0.00  0.00      ADPR O
ATOM    310  HN  GLY A  34      25.394  24.338  -4.113  0.00  0.00      ADPR H
ATOM    311  N   PHE A  35      25.681  28.148  -4.139  0.00  0.00      ADPR N
ATOM    312  CA  PHE A  35      26.759  29.109  -3.814  0.00  0.00      ADPR C
ATOM    313  CB  PHE A  35      26.992  30.110  -4.966  0.00  0.00      ADPR C
ATOM    314  CG  PHE A  35      27.558  29.517  -6.270  0.00  0.00      ADPR C
ATOM    315  CD1 PHE A  35      27.228  28.237  -6.683  0.00  0.00      ADPR C
ATOM    316  CD2 PHE A  35      28.397  30.236  -7.099  0.00  0.00      ADPR C
ATOM    317  CE1 PHE A  35      27.712  27.607  -7.796  0.00  0.00      ADPR C
ATOM    318  CE2 PHE A  35      28.871  29.637  -8.267  0.00  0.00      ADPR C
ATOM    319  CZ  PHE A  35      28.546  28.327  -8.617  0.00  0.00      ADPR C
ATOM    320  C   PHE A  35      26.318  29.887  -2.576  0.00  0.00      ADPR C
ATOM    321  O   PHE A  35      25.157  29.828  -2.176  0.00  0.00      ADPR O
ATOM    322  HN  PHE A  35      24.768  28.554  -4.168  0.00  0.00      ADPR H
ATOM    323  N   ASN A  36      27.297  30.474  -1.895  0.00  0.00      ADPR N
ATOM    324  CA  ASN A  36      26.993  31.451  -0.836  0.00  0.00      ADPR C
ATOM    325  CB  ASN A  36      28.240  31.717   0.014  0.00  0.00      ADPR C
ATOM    326  CG  ASN A  36      29.400  32.364  -0.748  0.00  0.00      ADPR C
ATOM    327  OD1 ASN A  36      29.382  32.626  -1.940  0.00  0.00      ADPR O
ATOM    328  ND2 ASN A  36      30.457  32.635  -0.025  0.00  0.00      ADPR N
ATOM    329  C   ASN A  36      26.431  32.742  -1.460  0.00  0.00      ADPR C
ATOM    330  O   ASN A  36      26.553  32.968  -2.662  0.00  0.00      ADPR O
ATOM    331  HN  ASN A  36      28.271  30.304  -2.044  0.00  0.00      ADPR H
ATOM    332 1HD2 ASN A  36      31.257  33.060  -0.449  0.00  0.00      ADPR H
ATOM    333 2HD2 ASN A  36      30.464  32.417   0.951  0.00  0.00      ADPR H
ATOM    334  N   PHE A  37      25.929  33.622  -0.601  0.00  0.00      ADPR N
ATOM    335  CA  PHE A  37      25.302  34.891  -1.021  0.00  0.00      ADPR C
ATOM    336  CB  PHE A  37      24.924  35.686   0.232  0.00  0.00      ADPR C
ATOM    337  CG  PHE A  37      24.263  37.019  -0.122  0.00  0.00      ADPR C
ATOM    338  CD1 PHE A  37      22.905  37.054  -0.409  0.00  0.00      ADPR C
ATOM    339  CD2 PHE A  37      25.013  38.190  -0.128  0.00  0.00      ADPR C
ATOM    340  CE1 PHE A  37      22.291  38.266  -0.692  0.00  0.00      ADPR C
ATOM    341  CE2 PHE A  37      24.397  39.402  -0.410  0.00  0.00      ADPR C
ATOM    342  CZ  PHE A  37      23.035  39.440  -0.689  0.00  0.00      ADPR C
ATOM    343  C   PHE A  37      26.197  35.739  -1.940  0.00  0.00      ADPR C
ATOM    344  O   PHE A  37      25.765  36.164  -3.009  0.00  0.00      ADPR O
ATOM    345  HN  PHE A  37      25.940  33.488   0.390  0.00  0.00      ADPR H
ATOM    346  N   GLN A  38      27.441  35.936  -1.515  0.00  0.00      ADPR N
ATOM    347  CA  GLN A  38      28.423  36.727  -2.282  0.00  0.00      ADPR C
ATOM    348  CB  GLN A  38      29.625  37.079  -1.404  0.00  0.00      ADPR C
ATOM    349  CG  GLN A  38      29.218  38.045  -0.289  0.00  0.00      ADPR C
ATOM    350  CD  GLN A  38      30.425  38.443   0.557  0.00  0.00      ADPR C
ATOM    351  OE1 GLN A  38      31.089  37.624   1.177  0.00  0.00      ADPR O
ATOM    352  NE2 GLN A  38      30.684  39.732   0.610  0.00  0.00      ADPR N
ATOM    353  C   GLN A  38      28.875  36.057  -3.590  0.00  0.00      ADPR C
ATOM    354  O   GLN A  38      29.580  36.674  -4.387  0.00  0.00      ADPR O
ATOM    355  HN  GLN A  38      27.797  35.567  -0.656  0.00  0.00      ADPR H
ATOM    356 1HE2 GLN A  38      31.442  40.067   1.169  0.00  0.00      ADPR H
ATOM    357 2HE2 GLN A  38      30.122  40.377   0.091  0.00  0.00      ADPR H
ATOM    358  N   GLY A  39      28.544  34.766  -3.733  0.00  0.00      ADPR N
ATOM    359  CA  GLY A  39      28.899  33.966  -4.921  0.00  0.00      ADPR C
ATOM    360  C   GLY A  39      30.420  33.844  -5.078  0.00  0.00      ADPR C
ATOM    361  O   GLY A  39      30.966  33.982  -6.166  0.00  0.00      ADPR O
ATOM    362  HN  GLY A  39      28.032  34.254  -3.043  0.00  0.00      ADPR H
ATOM    363  N   THR A  40      31.072  33.603  -3.950  0.00  0.00      ADPR N
ATOM    364  CA  THR A  40      32.542  33.451  -3.870  0.00  0.00      ADPR C
ATOM    365  CB  THR A  40      33.152  34.461  -2.886  0.00  0.00      ADPR C
ATOM    366  OG1 THR A  40      32.562  34.268  -1.597  0.00  0.00      ADPR O
ATOM    367  CG2 THR A  40      32.961  35.901  -3.375  0.00  0.00      ADPR C
ATOM    368  C   THR A  40      32.935  32.020  -3.478  0.00  0.00      ADPR C
ATOM    369  O   THR A  40      34.091  31.623  -3.597  0.00  0.00      ADPR O
ATOM    370  HN  THR A  40      30.613  33.506  -3.067  0.00  0.00      ADPR H
ATOM    371  HG1 THR A  40      31.629  34.628  -1.600  0.00  0.00      ADPR H
ATOM    372  N   ARG A  41      31.972  31.312  -2.889  0.00  0.00      ADPR N
ATOM    373  CA  ARG A  41      32.146  29.918  -2.453  0.00  0.00      ADPR C
ATOM    374  CB  ARG A  41      32.074  29.838  -0.924  0.00  0.00      ADPR C
ATOM    375  CG  ARG A  41      33.090  30.717  -0.186  0.00  0.00      ADPR C
ATOM    376  CD  ARG A  41      34.534  30.287  -0.443  0.00  0.00      ADPR C
ATOM    377  NE  ARG A  41      35.419  31.111   0.395  0.00  0.00      ADPR N
ATOM    378  CZ  ARG A  41      36.102  32.187  -0.003  0.00  0.00      ADPR C
ATOM    379  NH1 ARG A  41      36.023  32.624  -1.254  0.00  0.00      ADPR N
ATOM    380  NH2 ARG A  41      36.863  32.852   0.857  0.00  0.00      ADPR N
ATOM    381  C   ARG A  41      31.010  29.076  -3.040  0.00  0.00      ADPR C
ATOM    382  O   ARG A  41      29.856  29.504  -3.039  0.00  0.00      ADPR O
ATOM    383  HN  ARG A  41      31.061  31.680  -2.702  0.00  0.00      ADPR H
ATOM    384  HE  ARG A  41      35.518  30.840   1.352  0.00  0.00      ADPR H
ATOM    385 1HH1 ARG A  41      35.445  32.146  -1.915  0.00  0.00      ADPR H
ATOM    386 2HH1 ARG A  41      36.541  33.432  -1.535  0.00  0.00      ADPR H
ATOM    387 1HH2 ARG A  41      36.927  32.548   1.807  0.00  0.00      ADPR H
ATOM    388 2HH2 ARG A  41      37.373  33.657   0.555  0.00  0.00      ADPR H
ATOM    389  N   ARG A  42      31.365  27.864  -3.451  0.00  0.00      ADPR N
ATOM    390  CA  ARG A  42      30.382  26.882  -3.938  0.00  0.00      ADPR C
ATOM    391  CB  ARG A  42      30.994  26.119  -5.117  0.00  0.00      ADPR C
ATOM    392  CG  ARG A  42      30.045  25.082  -5.724  0.00  0.00      ADPR C
ATOM    393  CD  ARG A  42      30.636  24.562  -7.029  0.00  0.00      ADPR C
ATOM    394  NE  ARG A  42      29.834  23.456  -7.578  0.00  0.00      ADPR N
ATOM    395  CZ  ARG A  42      29.983  22.942  -8.802  0.00  0.00      ADPR C
ATOM    396  NH1 ARG A  42      30.866  23.445  -9.652  0.00  0.00      ADPR N
ATOM    397  NH2 ARG A  42      29.279  21.888  -9.188  0.00  0.00      ADPR N
ATOM    398  C   ARG A  42      30.015  25.942  -2.782  0.00  0.00      ADPR C
ATOM    399  O   ARG A  42      30.841  25.631  -1.924  0.00  0.00      ADPR O
ATOM    400  HN  ARG A  42      32.310  27.536  -3.459  0.00  0.00      ADPR H
ATOM    401  HE  ARG A  42      29.126  23.061  -6.992  0.00  0.00      ADPR H
ATOM    402 1HH1 ARG A  42      31.434  24.222  -9.381  0.00  0.00      ADPR H
ATOM    403 2HH1 ARG A  42      30.964  23.048 -10.564  0.00  0.00      ADPR H
ATOM    404 1HH2 ARG A  42      28.625  21.466  -8.560  0.00  0.00      ADPR H
ATOM    405 2HH2 ARG A  42      29.401  21.514 -10.107  0.00  0.00      ADPR H
ATOM    406  N   ARG A  43      28.749  25.558  -2.750  0.00  0.00      ADPR N
ATOM    407  CA  ARG A  43      28.228  24.648  -1.722  0.00  0.00      ADPR C
ATOM    408  CB  ARG A  43      27.096  25.306  -0.931  0.00  0.00      ADPR C
ATOM    409  CG  ARG A  43      27.661  26.491  -0.145  0.00  0.00      ADPR C
ATOM    410  CD  ARG A  43      26.665  27.058   0.859  0.00  0.00      ADPR C
ATOM    411  NE  ARG A  43      27.345  28.123   1.616  0.00  0.00      ADPR N
ATOM    412  CZ  ARG A  43      26.883  28.729   2.710  0.00  0.00      ADPR C
ATOM    413  NH1 ARG A  43      25.714  28.395   3.245  0.00  0.00      ADPR N
ATOM    414  NH2 ARG A  43      27.615  29.666   3.299  0.00  0.00      ADPR N
ATOM    415  C   ARG A  43      27.803  23.323  -2.354  0.00  0.00      ADPR C
ATOM    416  O   ARG A  43      26.919  23.256  -3.205  0.00  0.00      ADPR O
ATOM    417  HN  ARG A  43      28.064  25.856  -3.415  0.00  0.00      ADPR H
ATOM    418  HE  ARG A  43      28.238  28.420   1.277  0.00  0.00      ADPR H
ATOM    419 1HH1 ARG A  43      25.160  27.675   2.827  0.00  0.00      ADPR H
ATOM    420 2HH1 ARG A  43      25.388  28.863   4.066  0.00  0.00      ADPR H
ATOM    421 1HH2 ARG A  43      28.507  29.914   2.922  0.00  0.00      ADPR H
ATOM    422 2HH2 ARG A  43      27.274  30.124   4.120  0.00  0.00      ADPR H
ATOM    423  N   TYR A  44      28.477  22.283  -1.873  0.00  0.00      ADPR N
ATOM    424  CA  TYR A  44      28.368  20.921  -2.419  0.00  0.00      ADPR C
ATOM    425  CB  TYR A  44      29.774  20.308  -2.471  0.00  0.00      ADPR C
ATOM    426  CG  TYR A  44      30.752  21.141  -3.298  0.00  0.00      ADPR C
ATOM    427  CD1 TYR A  44      30.857  20.911  -4.662  0.00  0.00      ADPR C
ATOM    428  CD2 TYR A  44      31.546  22.104  -2.684  0.00  0.00      ADPR C
ATOM    429  CE1 TYR A  44      31.765  21.639  -5.414  0.00  0.00      ADPR C
ATOM    430  CE2 TYR A  44      32.453  22.836  -3.435  0.00  0.00      ADPR C
ATOM    431  CZ  TYR A  44      32.558  22.603  -4.801  0.00  0.00      ADPR C
ATOM    432  OH  TYR A  44      33.428  23.325  -5.551  0.00  0.00      ADPR O
ATOM    433  C   TYR A  44      27.446  20.108  -1.501  0.00  0.00      ADPR C
ATOM    434  O   TYR A  44      27.870  19.250  -0.730  0.00  0.00      ADPR O
ATOM    435  HN  TYR A  44      29.109  22.354  -1.102  0.00  0.00      ADPR H
ATOM    436  HH  TYR A  44      33.918  23.971  -4.965  0.00  0.00      ADPR H
ATOM    437  N   TYR A  45      26.149  20.347  -1.689  0.00  0.00      ADPR N
ATOM    438  CA  TYR A  45      25.109  19.800  -0.796  0.00  0.00      ADPR C
ATOM    439  CB  TYR A  45      23.731  20.353  -1.164  0.00  0.00      ADPR C
ATOM    440  CG  TYR A  45      23.659  21.864  -0.941  0.00  0.00      ADPR C
ATOM    441  CD1 TYR A  45      23.616  22.370   0.351  0.00  0.00      ADPR C
ATOM    442  CD2 TYR A  45      23.612  22.725  -2.029  0.00  0.00      ADPR C
ATOM    443  CE1 TYR A  45      23.539  23.739   0.554  0.00  0.00      ADPR C
ATOM    444  CE2 TYR A  45      23.518  24.095  -1.825  0.00  0.00      ADPR C
ATOM    445  CZ  TYR A  45      23.485  24.600  -0.532  0.00  0.00      ADPR C
ATOM    446  OH  TYR A  45      23.413  25.936  -0.316  0.00  0.00      ADPR O
ATOM    447  C   TYR A  45      25.072  18.270  -0.749  0.00  0.00      ADPR C
ATOM    448  O   TYR A  45      25.118  17.694   0.332  0.00  0.00      ADPR O
ATOM    449  HN  TYR A  45      25.792  20.906  -2.437  0.00  0.00      ADPR H
ATOM    450  HH  TYR A  45      22.464  26.238  -0.406  0.00  0.00      ADPR H
ATOM    451  N   ARG A  46      25.034  17.631  -1.913  0.00  0.00      ADPR N
ATOM    452  CA  ARG A  46      25.033  16.155  -1.985  0.00  0.00      ADPR C
ATOM    453  CB  ARG A  46      24.600  15.665  -3.364  0.00  0.00      ADPR C
ATOM    454  CG  ARG A  46      23.119  15.941  -3.608  0.00  0.00      ADPR C
ATOM    455  CD  ARG A  46      22.701  15.298  -4.925  0.00  0.00      ADPR C
ATOM    456  NE  ARG A  46      21.279  15.583  -5.171  0.00  0.00      ADPR N
ATOM    457  CZ  ARG A  46      20.784  16.272  -6.199  0.00  0.00      ADPR C
ATOM    458  NH1 ARG A  46      21.592  16.787  -7.116  0.00  0.00      ADPR N
ATOM    459  NH2 ARG A  46      19.474  16.443  -6.321  0.00  0.00      ADPR N
ATOM    460  C   ARG A  46      26.383  15.522  -1.631  0.00  0.00      ADPR C
ATOM    461  O   ARG A  46      26.440  14.546  -0.882  0.00  0.00      ADPR O
ATOM    462  HN  ARG A  46      25.004  18.089  -2.802  0.00  0.00      ADPR H
ATOM    463  HE  ARG A  46      20.623  15.227  -4.505  0.00  0.00      ADPR H
ATOM    464 1HH1 ARG A  46      22.581  16.660  -7.039  0.00  0.00      ADPR H
ATOM    465 2HH1 ARG A  46      21.212  17.303  -7.884  0.00  0.00      ADPR H
ATOM    466 1HH2 ARG A  46      18.853  16.054  -5.640  0.00  0.00      ADPR H
ATOM    467 2HH2 ARG A  46      19.107  16.961  -7.094  0.00  0.00      ADPR H
ATOM    468  N   HIS A  47      27.461  16.170  -2.072  0.00  0.00      ADPR N
ATOM    469  CA  HIS A  47      28.833  15.680  -1.831  0.00  0.00      ADPR C
ATOM    470  ND1 HIS A  47      30.169  17.453  -4.898  0.00  0.00      ADPR N
ATOM    471  CG  HIS A  47      29.724  16.511  -4.074  0.00  0.00      ADPR C
ATOM    472  CB  HIS A  47      29.873  16.540  -2.551  0.00  0.00      ADPR C
ATOM    473  NE2 HIS A  47      29.224  15.927  -6.086  0.00  0.00      ADPR N
ATOM    474  CD2 HIS A  47      29.144  15.566  -4.812  0.00  0.00      ADPR C
ATOM    475  CE1 HIS A  47      29.856  17.093  -6.142  0.00  0.00      ADPR C
ATOM    476  C   HIS A  47      29.207  15.612  -0.351  0.00  0.00      ADPR C
ATOM    477  O   HIS A  47      30.033  14.793   0.049  0.00  0.00      ADPR O
ATOM    478  HN  HIS A  47      27.419  17.024  -2.591  0.00  0.00      ADPR H
ATOM    479  HD1 HIS A  47      30.654  18.286  -4.631  0.00  0.00      ADPR H
ATOM    480  N   SER A  48      28.539  16.431   0.457  0.00  0.00      ADPR N
ATOM    481  CA  SER A  48      28.820  16.500   1.902  0.00  0.00      ADPR C
ATOM    482  CB  SER A  48      27.951  17.563   2.567  0.00  0.00      ADPR C
ATOM    483  OG  SER A  48      26.587  17.157   2.528  0.00  0.00      ADPR O
ATOM    484  C   SER A  48      28.613  15.149   2.600  0.00  0.00      ADPR C
ATOM    485  O   SER A  48      29.414  14.772   3.455  0.00  0.00      ADPR O
ATOM    486  HN  SER A  48      27.813  17.046   0.149  0.00  0.00      ADPR H
ATOM    487  HG  SER A  48      26.229  17.279   1.602  0.00  0.00      ADPR H
ATOM    488  N   LEU A  49      27.626  14.384   2.129  0.00  0.00      ADPR N
ATOM    489  CA  LEU A  49      27.370  13.034   2.661  0.00  0.00      ADPR C
ATOM    490  CB  LEU A  49      26.025  12.508   2.164  0.00  0.00      ADPR C
ATOM    491  CG  LEU A  49      25.562  11.211   2.830  0.00  0.00      ADPR C
ATOM    492  CD1 LEU A  49      24.037  11.123   2.819  0.00  0.00      ADPR C
ATOM    493  CD2 LEU A  49      26.104  10.002   2.064  0.00  0.00      ADPR C
ATOM    494  C   LEU A  49      28.504  12.063   2.303  0.00  0.00      ADPR C
ATOM    495  O   LEU A  49      28.845  11.200   3.104  0.00  0.00      ADPR O
ATOM    496  HN  LEU A  49      27.003  14.664   1.398  0.00  0.00      ADPR H
ATOM    497  N   LEU A  50      29.091  12.242   1.122  0.00  0.00      ADPR N
ATOM    498  CA  LEU A  50      30.250  11.436   0.690  0.00  0.00      ADPR C
ATOM    499  CB  LEU A  50      30.577  11.677  -0.786  0.00  0.00      ADPR C
ATOM    500  CG  LEU A  50      29.680  10.881  -1.741  0.00  0.00      ADPR C
ATOM    501  CD1 LEU A  50      28.204  11.290  -1.667  0.00  0.00      ADPR C
ATOM    502  CD2 LEU A  50      30.192  11.054  -3.169  0.00  0.00      ADPR C
ATOM    503  C   LEU A  50      31.492  11.717   1.538  0.00  0.00      ADPR C
ATOM    504  O   LEU A  50      32.158  10.789   1.991  0.00  0.00      ADPR O
ATOM    505  HN  LEU A  50      28.795  12.924   0.453  0.00  0.00      ADPR H
ATOM    506  N   HIS A  51      31.685  12.992   1.875  0.00  0.00      ADPR N
ATOM    507  CA  HIS A  51      32.803  13.397   2.748  0.00  0.00      ADPR C
ATOM    508  ND1 HIS A  51      33.261  16.821   1.142  0.00  0.00      ADPR N
ATOM    509  CG  HIS A  51      33.372  15.533   1.450  0.00  0.00      ADPR C
ATOM    510  CB  HIS A  51      32.959  14.919   2.791  0.00  0.00      ADPR C
ATOM    511  NE2 HIS A  51      34.088  15.801  -0.565  0.00  0.00      ADPR N
ATOM    512  CD2 HIS A  51      33.894  14.906   0.395  0.00  0.00      ADPR C
ATOM    513  CE1 HIS A  51      33.710  16.983  -0.097  0.00  0.00      ADPR C
ATOM    514  C   HIS A  51      32.608  12.873   4.167  0.00  0.00      ADPR C
ATOM    515  O   HIS A  51      33.528  12.334   4.780  0.00  0.00      ADPR O
ATOM    516  HN  HIS A  51      31.103  13.746   1.570  0.00  0.00      ADPR H
ATOM    517  HD1 HIS A  51      32.903  17.540   1.737  0.00  0.00      ADPR H
ATOM    518  N   LEU A  52      31.368  12.977   4.629  0.00  0.00      ADPR N
ATOM    519  CA  LEU A  52      30.983  12.467   5.944  0.00  0.00      ADPR C
ATOM    520  CB  LEU A  52      29.533  12.840   6.222  0.00  0.00      ADPR C
ATOM    521  CG  LEU A  52      29.071  12.300   7.570  0.00  0.00      ADPR C
ATOM    522  CD1 LEU A  52      29.944  12.828   8.715  0.00  0.00      ADPR C
ATOM    523  CD2 LEU A  52      27.596  12.652   7.686  0.00  0.00      ADPR C
ATOM    524  C   LEU A  52      31.177  10.948   6.059  0.00  0.00      ADPR C
ATOM    525  O   LEU A  52      31.780  10.487   7.023  0.00  0.00      ADPR O
ATOM    526  HN  LEU A  52      30.620  13.404   4.120  0.00  0.00      ADPR H
ATOM    527  N   GLN A  53      30.769  10.240   5.018  0.00  0.00      ADPR N
ATOM    528  CA  GLN A  53      30.954   8.771   4.943  0.00  0.00      ADPR C
ATOM    529  CB  GLN A  53      30.284   8.254   3.670  0.00  0.00      ADPR C
ATOM    530  CG  GLN A  53      30.340   6.725   3.613  0.00  0.00      ADPR C
ATOM    531  CD  GLN A  53      29.737   6.198   2.318  0.00  0.00      ADPR C
ATOM    532  OE1 GLN A  53      30.145   6.526   1.213  0.00  0.00      ADPR O
ATOM    533  NE2 GLN A  53      28.736   5.359   2.468  0.00  0.00      ADPR N
ATOM    534  C   GLN A  53      32.442   8.411   4.944  0.00  0.00      ADPR C
ATOM    535  O   GLN A  53      32.876   7.365   5.500  0.00  0.00      ADPR O
ATOM    536  HN  GLN A  53      30.314  10.637   4.221  0.00  0.00      ADPR H
ATOM    537 1HE2 GLN A  53      28.285   4.970   1.665  0.00  0.00      ADPR H
ATOM    538 2HE2 GLN A  53      28.425   5.110   3.385  0.00  0.00      ADPR H
ATOM    539  N   GLY A  54      33.254   9.192   4.296  0.00  0.00      ADPR N
ATOM    540  CA  GLY A  54      34.716   8.975   4.241  0.00  0.00      ADPR C
ATOM    541  C   GLY A  54      35.366   9.204   5.614  0.00  0.00      ADPR C
ATOM    542  O   GLY A  54      36.152   8.386   6.098  0.00  0.00      ADPR O
ATOM    543  HN  GLY A  54      32.949   9.997   3.787  0.00  0.00      ADPR H
ATOM    544  N   ALA A  55      34.911  10.264   6.278  0.00  0.00      ADPR N
ATOM    545  CA  ALA A  55      35.410  10.660   7.610  0.00  0.00      ADPR C
ATOM    546  CB  ALA A  55      34.760  11.973   8.047  0.00  0.00      ADPR C
ATOM    547  C   ALA A  55      35.097   9.578   8.646  0.00  0.00      ADPR C
ATOM    548  O   ALA A  55      35.977   9.150   9.396  0.00  0.00      ADPR O
ATOM    549  HN  ALA A  55      34.198  10.868   5.921  0.00  0.00      ADPR H
ATOM    550  N   ILE A  56      33.895   9.027   8.515  0.00  0.00      ADPR N
ATOM    551  CA  ILE A  56      33.419   7.945   9.383  0.00  0.00      ADPR C
ATOM    552  CB  ILE A  56      31.911   7.654   9.201  0.00  0.00      ADPR C
ATOM    553  CG2 ILE A  56      31.048   8.899   9.449  0.00  0.00      ADPR C
ATOM    554  CG1 ILE A  56      31.619   6.942   7.885  0.00  0.00      ADPR C
ATOM    555  CD1 ILE A  56      30.192   6.576   7.494  0.00  0.00      ADPR C
ATOM    556  C   ILE A  56      34.274   6.672   9.228  0.00  0.00      ADPR C
ATOM    557  O   ILE A  56      34.830   6.156  10.193  0.00  0.00      ADPR O
ATOM    558  HN  ILE A  56      33.234   9.309   7.820  0.00  0.00      ADPR H
ATOM    559  N   GLU A  57      34.572   6.349   7.975  0.00  0.00      ADPR N
ATOM    560  CA  GLU A  57      35.421   5.198   7.642  0.00  0.00      ADPR C
ATOM    561  CB  GLU A  57      35.493   5.094   6.116  0.00  0.00      ADPR C
ATOM    562  CG  GLU A  57      36.387   3.952   5.620  0.00  0.00      ADPR C
ATOM    563  CD  GLU A  57      37.886   4.200   5.834  0.00  0.00      ADPR C
ATOM    564  OE1 GLU A  57      38.307   5.382   5.796  0.00  0.00      ADPR O
ATOM    565  OE2 GLU A  57      38.587   3.177   5.904  0.00  0.00      ADPR O
ATOM    566  C   GLU A  57      36.799   5.366   8.303  0.00  0.00      ADPR C
ATOM    567  O   GLU A  57      37.315   4.426   8.903  0.00  0.00      ADPR O
ATOM    568  HN  GLU A  57      34.245   6.859   7.179  0.00  0.00      ADPR H
ATOM    569  N   ASP A  58      37.334   6.584   8.233  0.00  0.00      ADPR N
ATOM    570  CA  ASP A  58      38.652   6.896   8.807  0.00  0.00      ADPR C
ATOM    571  CB  ASP A  58      39.132   8.271   8.348  0.00  0.00      ADPR C
ATOM    572  CG  ASP A  58      39.383   8.291   6.840  0.00  0.00      ADPR C
ATOM    573  OD1 ASP A  58      40.264   7.522   6.399  0.00  0.00      ADPR O
ATOM    574  OD2 ASP A  58      38.767   9.158   6.185  0.00  0.00      ADPR O
ATOM    575  C   ASP A  58      38.635   6.831  10.340  0.00  0.00      ADPR C
ATOM    576  O   ASP A  58      39.499   6.189  10.934  0.00  0.00      ADPR O
ATOM    577  HN  ASP A  58      36.886   7.362   7.792  0.00  0.00      ADPR H
ATOM    578  N   TRP A  59      37.596   7.407  10.925  0.00  0.00      ADPR N
ATOM    579  CA  TRP A  59      37.394   7.363  12.400  0.00  0.00      ADPR C
ATOM    580  CB  TRP A  59      36.194   8.219  12.809  0.00  0.00      ADPR C
ATOM    581  CG  TRP A  59      36.417   9.717  12.593  0.00  0.00      ADPR C
ATOM    582  CD2 TRP A  59      35.432  10.658  12.343  0.00  0.00      ADPR C
ATOM    583  CD1 TRP A  59      37.572  10.374  12.675  0.00  0.00      ADPR C
ATOM    584  NE1 TRP A  59      37.355  11.675  12.488  0.00  0.00      ADPR N
ATOM    585  CE2 TRP A  59      36.061  11.885  12.289  0.00  0.00      ADPR C
ATOM    586  CE3 TRP A  59      34.066  10.566  12.160  0.00  0.00      ADPR C
ATOM    587  CZ2 TRP A  59      35.312  13.033  12.059  0.00  0.00      ADPR C
ATOM    588  CZ3 TRP A  59      33.310  11.705  11.914  0.00  0.00      ADPR C
ATOM    589  CH2 TRP A  59      33.942  12.940  11.865  0.00  0.00      ADPR C
ATOM    590  C   TRP A  59      37.178   5.937  12.875  0.00  0.00      ADPR C
ATOM    591  O   TRP A  59      37.472   5.603  14.059  0.00  0.00      ADPR O
ATOM    592  HN  TRP A  59      36.885   7.904  10.428  0.00  0.00      ADPR H
ATOM    593  HE1 TRP A  59      38.060  12.384  12.496  0.00  0.00      ADPR H
ATOM    594  N   ASN A  60      36.626   5.076  12.101  0.00  0.00      ADPR N
ATOM    595  CA  ASN A  60      36.455   3.660  12.474  0.00  0.00      ADPR C
ATOM    596  CB  ASN A  60      35.527   2.934  11.517  0.00  0.00      ADPR C
ATOM    597  CG  ASN A  60      34.090   3.432  11.661  0.00  0.00      ADPR C
ATOM    598  OD1 ASN A  60      33.523   3.193  12.821  0.00  0.00      ADPR O
ATOM    599  ND2 ASN A  60      33.477   3.942  10.738  0.00  0.00      ADPR N
ATOM    600  C   ASN A  60      37.807   2.937  12.545  0.00  0.00      ADPR C
ATOM    601  O   ASN A  60      38.093   2.211  13.490  0.00  0.00      ADPR O
ATOM    602  HN  ASN A  60      36.273   5.300  11.193  0.00  0.00      ADPR H
ATOM    603 1HD2 ASN A  60      32.515   4.190  10.853  0.00  0.00      ADPR H
ATOM    604 2HD2 ASN A  60      33.936   4.112   9.866  0.00  0.00      ADPR H
ATOM    605  N   ASN A  61      38.652   3.208  11.557  0.00  0.00      ADPR N
ATOM    606  CA  ASN A  61      40.003   2.613  11.517  0.00  0.00      ADPR C
ATOM    607  CB  ASN A  61      40.730   2.963  10.224  0.00  0.00      ADPR C
ATOM    608  CG  ASN A  61      40.055   2.289   9.039  0.00  0.00      ADPR C
ATOM    609  OD1 ASN A  61      40.082   0.973   9.000  0.00  0.00      ADPR O
ATOM    610  ND2 ASN A  61      39.528   2.959   8.178  0.00  0.00      ADPR N
ATOM    611  C   ASN A  61      40.866   3.062  12.695  0.00  0.00      ADPR C
ATOM    612  O   ASN A  61      41.640   2.276  13.247  0.00  0.00      ADPR O
ATOM    613  HN  ASN A  61      38.443   3.816  10.791  0.00  0.00      ADPR H
ATOM    614 1HD2 ASN A  61      39.090   2.514   7.397  0.00  0.00      ADPR H
ATOM    615 2HD2 ASN A  61      39.531   3.957   8.249  0.00  0.00      ADPR H
ATOM    616  N   GLU A  62      40.706   4.317  13.071  0.00  0.00      ADPR N
ATOM    617  CA  GLU A  62      41.465   4.906  14.183  0.00  0.00      ADPR C
ATOM    618  CB  GLU A  62      42.372   6.026  13.663  0.00  0.00      ADPR C
ATOM    619  CG  GLU A  62      41.598   7.123  12.919  0.00  0.00      ADPR C
ATOM    620  CD  GLU A  62      42.526   8.202  12.394  0.00  0.00      ADPR C
ATOM    621  OE1 GLU A  62      43.374   7.861  11.543  0.00  0.00      ADPR O
ATOM    622  OE2 GLU A  62      42.417   9.335  12.901  0.00  0.00      ADPR O
ATOM    623  C   GLU A  62      40.543   5.446  15.251  0.00  0.00      ADPR C
ATOM    624  O   GLU A  62      39.608   6.208  14.876  0.00  0.00      ADPR O
ATOM    625  HN  GLU A  62      40.066   4.949  12.633  0.00  0.00      ADPR H
ATOM    626  N   SER A  63      40.882   5.353  16.487  0.00  0.00      ADPR N
ATOM    627  CA  SER A  63      40.046   5.914  17.584  0.00  0.00      ADPR C
ATOM    628  CB  SER A  63      40.065   7.440  17.381  0.00  0.00      ADPR C
ATOM    629  OG  SER A  63      38.964   8.160  17.926  0.00  0.00      ADPR O
ATOM    630  C   SER A  63      38.623   5.312  17.528  0.00  0.00      ADPR C
ATOM    631  O   SER A  63      37.637   5.855  18.034  0.00  0.00      ADPR O
ATOM    632  HN  SER A  63      41.719   4.904  16.800  0.00  0.00      ADPR H
ATOM    633  HG  SER A  63      38.172   7.554  17.998  0.00  0.00      ADPR H
ATOM    634  N   SER A  64      38.554   4.072  17.067  0.00  0.00      ADPR N
ATOM    635  CA  SER A  64      37.274   3.345  16.936  0.00  0.00      ADPR C
ATOM    636  CB  SER A  64      37.505   1.957  16.354  0.00  0.00      ADPR C
ATOM    637  OG  SER A  64      36.254   1.286  16.205  0.00  0.00      ADPR O
ATOM    638  C   SER A  64      36.612   3.175  18.306  0.00  0.00      ADPR C
ATOM    639  O   SER A  64      35.410   3.281  18.458  0.00  0.00      ADPR O
ATOM    640  HN  SER A  64      39.353   3.545  16.778  0.00  0.00      ADPR H
ATOM    641  HG  SER A  64      36.407   0.375  15.821  0.00  0.00      ADPR H
ATOM    642  N   MET A  65      37.448   2.904  19.293  0.00  0.00      ADPR N
ATOM    643  CA  MET A  65      37.026   2.828  20.695  0.00  0.00      ADPR C
ATOM    644  CB  MET A  65      37.754   1.686  21.412  0.00  0.00      ADPR C
ATOM    645  CG  MET A  65      37.312   1.515  22.864  0.00  0.00      ADPR C
ATOM    646  SD  MET A  65      35.615   0.844  22.910  0.00  0.00      ADPR S
ATOM    647  CE  MET A  65      35.906  -0.738  22.141  0.00  0.00      ADPR C
ATOM    648  C   MET A  65      37.420   4.155  21.324  0.00  0.00      ADPR C
ATOM    649  O   MET A  65      36.648   4.509  22.233  0.00  0.00      ADPR O
ATOM    650  HN  MET A  65      38.423   2.732  19.155  0.00  0.00      ADPR H
ATOM    651  N   PRO A  66      38.631   4.638  20.986  0.00  0.00      ADPR N
ATOM    652  CA  PRO A  66      39.108   5.982  21.256  0.00  0.00      ADPR C
ATOM    653  CD  PRO A  66      39.882   3.898  20.659  0.00  0.00      ADPR C
ATOM    654  CB  PRO A  66      40.646   5.991  21.286  0.00  0.00      ADPR C
ATOM    655  CG  PRO A  66      40.972   4.533  21.507  0.00  0.00      ADPR C
ATOM    656  C   PRO A  66      38.476   7.085  20.440  0.00  0.00      ADPR C
ATOM    657  O   PRO A  66      39.216   8.026  20.444  0.00  0.00      ADPR O
ATOM    658  N   CYS A  67      37.179   7.312  20.400  0.00  0.00      ADPR N
ATOM    659  CA  CYS A  67      36.230   7.081  21.520  0.00  0.00      ADPR C
ATOM    660  CB  CYS A  67      36.781   7.489  22.912  0.00  0.00      ADPR C
ATOM    661  SG  CYS A  67      37.925   6.374  23.845  0.00  0.00      ADPR S
ATOM    662  C   CYS A  67      34.872   7.742  21.293  0.00  0.00      ADPR C
ATOM    663  O   CYS A  67      33.878   7.359  21.918  0.00  0.00      ADPR O
ATOM    664  HN  CYS A  67      36.728   7.669  19.582  0.00  0.00      ADPR H
ATOM    665  HG  CYS A  67      37.666   5.136  23.544  0.00  0.00      ADPR H
ATOM    666  N   CYS A  68      34.886   8.812  20.509  0.00  0.00      ADPR N
ATOM    667  CA  CYS A  68      33.678   9.590  20.186  0.00  0.00      ADPR C
ATOM    668  CB  CYS A  68      33.179  10.354  21.422  0.00  0.00      ADPR C
ATOM    669  SG  CYS A  68      34.196  11.794  21.908  0.00  0.00      ADPR S
ATOM    670  C   CYS A  68      33.949  10.583  19.053  0.00  0.00      ADPR C
ATOM    671  O   CYS A  68      35.075  10.759  18.593  0.00  0.00      ADPR O
ATOM    672  HN  CYS A  68      35.718   9.166  20.082  0.00  0.00      ADPR H
ATOM    673  HG  CYS A  68      35.220  11.389  22.599  0.00  0.00      ADPR H
ATOM    674  N   VAL A  69      32.861  11.192  18.599  0.00  0.00      ADPR N
ATOM    675  CA  VAL A  69      32.909  12.247  17.574  0.00  0.00      ADPR C
ATOM    676  CB  VAL A  69      32.278  11.746  16.261  0.00  0.00      ADPR C
ATOM    677  CG1 VAL A  69      32.283  12.818  15.164  0.00  0.00      ADPR C
ATOM    678  CG2 VAL A  69      33.010  10.508  15.733  0.00  0.00      ADPR C
ATOM    679  C   VAL A  69      32.156  13.469  18.110  0.00  0.00      ADPR C
ATOM    680  O   VAL A  69      31.117  13.345  18.750  0.00  0.00      ADPR O
ATOM    681  HN  VAL A  69      31.938  10.979  18.918  0.00  0.00      ADPR H
ATOM    682  N   LEU A  70      32.685  14.637  17.783  0.00  0.00      ADPR N
ATOM    683  CA  LEU A  70      31.983  15.898  18.029  0.00  0.00      ADPR C
ATOM    684  CB  LEU A  70      32.779  16.670  19.088  0.00  0.00      ADPR C
ATOM    685  CG  LEU A  70      32.052  17.919  19.581  0.00  0.00      ADPR C
ATOM    686  CD1 LEU A  70      32.642  18.379  20.909  0.00  0.00      ADPR C
ATOM    687  CD2 LEU A  70      32.267  19.034  18.579  0.00  0.00      ADPR C
ATOM    688  C   LEU A  70      31.853  16.629  16.685  0.00  0.00      ADPR C
ATOM    689  O   LEU A  70      32.840  16.920  16.012  0.00  0.00      ADPR O
ATOM    690  HN  LEU A  70      33.582  14.742  17.354  0.00  0.00      ADPR H
ATOM    691  N   GLN A  71      30.608  16.958  16.352  0.00  0.00      ADPR N
ATOM    692  CA  GLN A  71      30.319  17.708  15.122  0.00  0.00      ADPR C
ATOM    693  CB  GLN A  71      29.444  16.855  14.194  0.00  0.00      ADPR C
ATOM    694  CG  GLN A  71      28.013  16.602  14.679  0.00  0.00      ADPR C
ATOM    695  CD  GLN A  71      27.059  17.739  14.295  0.00  0.00      ADPR C
ATOM    696  OE1 GLN A  71      27.382  18.713  13.622  0.00  0.00      ADPR O
ATOM    697  NE2 GLN A  71      25.815  17.579  14.682  0.00  0.00      ADPR N
ATOM    698  C   GLN A  71      29.734  19.079  15.492  0.00  0.00      ADPR C
ATOM    699  O   GLN A  71      28.813  19.185  16.300  0.00  0.00      ADPR O
ATOM    700  HN  GLN A  71      29.802  16.727  16.897  0.00  0.00      ADPR H
ATOM    701 1HE2 GLN A  71      25.122  18.254  14.429  0.00  0.00      ADPR H
ATOM    702 2HE2 GLN A  71      25.560  16.782  15.230  0.00  0.00      ADPR H
ATOM    703  N   LEU A  72      30.243  20.080  14.778  0.00  0.00      ADPR N
ATOM    704  CA  LEU A  72      30.113  21.496  15.156  0.00  0.00      ADPR C
ATOM    705  CB  LEU A  72      31.367  22.271  14.750  0.00  0.00      ADPR C
ATOM    706  CG  LEU A  72      32.577  22.110  15.665  0.00  0.00      ADPR C
ATOM    707  CD1 LEU A  72      32.264  22.817  16.966  0.00  0.00      ADPR C
ATOM    708  CD2 LEU A  72      33.042  20.660  15.811  0.00  0.00      ADPR C
ATOM    709  C   LEU A  72      28.890  22.231  14.618  0.00  0.00      ADPR C
ATOM    710  O   LEU A  72      28.790  23.434  14.839  0.00  0.00      ADPR O
ATOM    711  HN  LEU A  72      30.753  19.939  13.929  0.00  0.00      ADPR H
ATOM    712  N   GLY A  73      27.883  21.464  14.205  0.00  0.00      ADPR N
ATOM    713  CA  GLY A  73      26.579  22.041  13.845  0.00  0.00      ADPR C
ATOM    714  C   GLY A  73      26.455  22.228  12.341  0.00  0.00      ADPR C
ATOM    715  O   GLY A  73      27.358  21.924  11.560  0.00  0.00      ADPR O
ATOM    716  HN  GLY A  73      27.937  20.470  14.112  0.00  0.00      ADPR H
ATOM    717  N   ASP A  74      25.287  22.745  11.969  0.00  0.00      ADPR N
ATOM    718  CA  ASP A  74      24.873  22.887  10.561  0.00  0.00      ADPR C
ATOM    719  CB  ASP A  74      25.703  23.980   9.868  0.00  0.00      ADPR C
ATOM    720  CG  ASP A  74      25.359  25.397  10.321  0.00  0.00      ADPR C
ATOM    721  OD1 ASP A  74      24.404  25.545  11.123  0.00  0.00      ADPR O
ATOM    722  OD2 ASP A  74      26.038  26.328   9.843  0.00  0.00      ADPR O
ATOM    723  C   ASP A  74      24.993  21.553   9.813  0.00  0.00      ADPR C
ATOM    724  O   ASP A  74      25.548  21.485   8.725  0.00  0.00      ADPR O
ATOM    725  HN  ASP A  74      24.605  23.075  12.621  0.00  0.00      ADPR H
ATOM    726  N   ILE A  75      24.584  20.470  10.463  0.00  0.00      ADPR N
ATOM    727  CA  ILE A  75      24.712  19.120   9.883  0.00  0.00      ADPR C
ATOM    728  CB  ILE A  75      24.455  18.056  10.960  0.00  0.00      ADPR C
ATOM    729  CG2 ILE A  75      22.969  17.969  11.362  0.00  0.00      ADPR C
ATOM    730  CG1 ILE A  75      25.025  16.713  10.489  0.00  0.00      ADPR C
ATOM    731  CD1 ILE A  75      24.986  15.678  11.615  0.00  0.00      ADPR C
ATOM    732  C   ILE A  75      23.844  18.937   8.621  0.00  0.00      ADPR C
ATOM    733  O   ILE A  75      24.215  18.205   7.707  0.00  0.00      ADPR O
ATOM    734  HN  ILE A  75      24.169  20.490  11.372  0.00  0.00      ADPR H
ATOM    735  N   ILE A  76      22.676  19.572   8.623  0.00  0.00      ADPR N
ATOM    736  CA  ILE A  76      21.811  19.636   7.432  0.00  0.00      ADPR C
ATOM    737  CB  ILE A  76      20.505  18.837   7.598  0.00  0.00      ADPR C
ATOM    738  CG2 ILE A  76      20.834  17.350   7.803  0.00  0.00      ADPR C
ATOM    739  CG1 ILE A  76      19.604  19.401   8.711  0.00  0.00      ADPR C
ATOM    740  CD1 ILE A  76      18.195  18.799   8.715  0.00  0.00      ADPR C
ATOM    741  C   ILE A  76      21.528  21.106   7.112  0.00  0.00      ADPR C
ATOM    742  O   ILE A  76      21.450  21.944   8.010  0.00  0.00      ADPR O
ATOM    743  HN  ILE A  76      22.305  20.046   9.422  0.00  0.00      ADPR H
ATOM    744  N   ASP A  77      21.333  21.370   5.828  0.00  0.00      ADPR N
ATOM    745  CA  ASP A  77      21.138  22.748   5.362  0.00  0.00      ADPR C
ATOM    746  CB  ASP A  77      21.615  22.820   3.910  0.00  0.00      ADPR C
ATOM    747  CG  ASP A  77      21.775  24.270   3.477  0.00  0.00      ADPR C
ATOM    748  OD1 ASP A  77      22.836  24.880   3.734  0.00  0.00      ADPR O
ATOM    749  OD2 ASP A  77      20.733  24.782   3.065  0.00  0.00      ADPR O
ATOM    750  C   ASP A  77      19.677  23.190   5.548  0.00  0.00      ADPR C
ATOM    751  O   ASP A  77      18.746  22.393   5.470  0.00  0.00      ADPR O
ATOM    752  HN  ASP A  77      21.305  20.677   5.108  0.00  0.00      ADPR H
ATOM    753  N   GLY A  78      19.512  24.493   5.793  0.00  0.00      ADPR N
ATOM    754  CA  GLY A  78      18.193  25.143   5.917  0.00  0.00      ADPR C
ATOM    755  C   GLY A  78      17.313  24.964   4.667  0.00  0.00      ADPR C
ATOM    756  O   GLY A  78      16.095  24.983   4.745  0.00  0.00      ADPR O
ATOM    757  HN  GLY A  78      20.279  25.124   5.910  0.00  0.00      ADPR H
ATOM    758  N   TYR A  79      17.967  24.660   3.543  0.00  0.00      ADPR N
ATOM    759  CA  TYR A  79      17.301  24.446   2.246  0.00  0.00      ADPR C
ATOM    760  CB  TYR A  79      18.316  24.258   1.113  0.00  0.00      ADPR C
ATOM    761  CG  TYR A  79      19.072  25.550   0.759  0.00  0.00      ADPR C
ATOM    762  CD1 TYR A  79      19.371  26.517   1.713  0.00  0.00      ADPR C
ATOM    763  CD2 TYR A  79      19.536  25.727  -0.535  0.00  0.00      ADPR C
ATOM    764  CE1 TYR A  79      20.151  27.615   1.424  0.00  0.00      ADPR C
ATOM    765  CE2 TYR A  79      20.294  26.853  -0.849  0.00  0.00      ADPR C
ATOM    766  CZ  TYR A  79      20.603  27.785   0.134  0.00  0.00      ADPR C
ATOM    767  OH  TYR A  79      21.313  28.901  -0.158  0.00  0.00      ADPR O
ATOM    768  C   TYR A  79      16.368  23.244   2.305  0.00  0.00      ADPR C
ATOM    769  O   TYR A  79      15.320  23.259   1.669  0.00  0.00      ADPR O
ATOM    770  HN  TYR A  79      18.961  24.556   3.503  0.00  0.00      ADPR H
ATOM    771  HH  TYR A  79      21.573  28.888  -1.123  0.00  0.00      ADPR H
ATOM    772  N   ASN A  80      16.667  22.318   3.211  0.00  0.00      ADPR N
ATOM    773  CA  ASN A  80      15.817  21.137   3.430  0.00  0.00      ADPR C
ATOM    774  CB  ASN A  80      16.457  20.185   4.435  0.00  0.00      ADPR C
ATOM    775  CG  ASN A  80      17.693  19.518   3.835  0.00  0.00      ADPR C
ATOM    776  OD1 ASN A  80      17.644  18.814   2.837  0.00  0.00      ADPR O
ATOM    777  ND2 ASN A  80      18.828  19.782   4.437  0.00  0.00      ADPR N
ATOM    778  C   ASN A  80      14.408  21.514   3.901  0.00  0.00      ADPR C
ATOM    779  O   ASN A  80      13.438  20.940   3.414  0.00  0.00      ADPR O
ATOM    780  HN  ASN A  80      17.476  22.356   3.798  0.00  0.00      ADPR H
ATOM    781 1HD2 ASN A  80      19.683  19.404   4.081  0.00  0.00      ADPR H
ATOM    782 2HD2 ASN A  80      18.839  20.361   5.252  0.00  0.00      ADPR H
ATOM    783  N   ALA A  81      14.314  22.560   4.721  0.00  0.00      ADPR N
ATOM    784  CA  ALA A  81      13.022  23.113   5.168  0.00  0.00      ADPR C
ATOM    785  CB  ALA A  81      13.257  24.216   6.201  0.00  0.00      ADPR C
ATOM    786  C   ALA A  81      12.216  23.677   3.990  0.00  0.00      ADPR C
ATOM    787  O   ALA A  81      11.046  23.341   3.823  0.00  0.00      ADPR O
ATOM    788  HN  ALA A  81      15.109  23.042   5.090  0.00  0.00      ADPR H
ATOM    789  N   GLN A  82      12.918  24.365   3.091  0.00  0.00      ADPR N
ATOM    790  CA  GLN A  82      12.326  24.940   1.867  0.00  0.00      ADPR C
ATOM    791  CB  GLN A  82      13.321  25.862   1.162  0.00  0.00      ADPR C
ATOM    792  CG  GLN A  82      13.612  27.104   2.007  0.00  0.00      ADPR C
ATOM    793  CD  GLN A  82      14.561  28.053   1.278  0.00  0.00      ADPR C
ATOM    794  OE1 GLN A  82      15.693  27.726   0.950  0.00  0.00      ADPR O
ATOM    795  NE2 GLN A  82      14.094  29.263   1.047  0.00  0.00      ADPR N
ATOM    796  C   GLN A  82      11.799  23.889   0.878  0.00  0.00      ADPR C
ATOM    797  O   GLN A  82      10.904  24.181   0.089  0.00  0.00      ADPR O
ATOM    798  HN  GLN A  82      13.898  24.541   3.182  0.00  0.00      ADPR H
ATOM    799 1HE2 GLN A  82      14.669  29.943   0.592  0.00  0.00      ADPR H
ATOM    800 2HE2 GLN A  82      13.164  29.502   1.327  0.00  0.00      ADPR H
ATOM    801  N   TYR A  83      12.346  22.678   0.953  0.00  0.00      ADPR N
ATOM    802  CA  TYR A  83      11.871  21.555   0.125  0.00  0.00      ADPR C
ATOM    803  CB  TYR A  83      13.050  20.870  -0.575  0.00  0.00      ADPR C
ATOM    804  CG  TYR A  83      13.704  21.780  -1.613  0.00  0.00      ADPR C
ATOM    805  CD1 TYR A  83      13.190  21.873  -2.898  0.00  0.00      ADPR C
ATOM    806  CD2 TYR A  83      14.855  22.474  -1.282  0.00  0.00      ADPR C
ATOM    807  CE1 TYR A  83      13.831  22.662  -3.844  0.00  0.00      ADPR C
ATOM    808  CE2 TYR A  83      15.495  23.270  -2.216  0.00  0.00      ADPR C
ATOM    809  CZ  TYR A  83      14.982  23.359  -3.503  0.00  0.00      ADPR C
ATOM    810  OH  TYR A  83      15.624  24.101  -4.441  0.00  0.00      ADPR O
ATOM    811  C   TYR A  83      11.083  20.521   0.938  0.00  0.00      ADPR C
ATOM    812  O   TYR A  83      10.764  19.444   0.438  0.00  0.00      ADPR O
ATOM    813  HN  TYR A  83      13.103  22.447   1.564  0.00  0.00      ADPR H
ATOM    814  HH  TYR A  83      16.289  24.700  -3.995  0.00  0.00      ADPR H
ATOM    815  N   ASN A  84      10.762  20.872   2.188  0.00  0.00      ADPR N
ATOM    816  CA  ASN A  84       9.978  20.015   3.098  0.00  0.00      ADPR C
ATOM    817  CB  ASN A  84       8.540  19.936   2.556  0.00  0.00      ADPR C
ATOM    818  CG  ASN A  84       7.633  19.108   3.464  0.00  0.00      ADPR C
ATOM    819  OD1 ASN A  84       7.490  19.382   4.647  0.00  0.00      ADPR O
ATOM    820  ND2 ASN A  84       7.078  18.043   2.923  0.00  0.00      ADPR N
ATOM    821  C   ASN A  84      10.625  18.620   3.266  0.00  0.00      ADPR C
ATOM    822  O   ASN A  84       9.979  17.575   3.244  0.00  0.00      ADPR O
ATOM    823  HN  ASN A  84      11.032  21.744   2.595  0.00  0.00      ADPR H
ATOM    824 1HD2 ASN A  84       6.520  17.431   3.483  0.00  0.00      ADPR H
ATOM    825 2HD2 ASN A  84       7.214  17.847   1.952  0.00  0.00      ADPR H
ATOM    826  N   ALA A  85      11.948  18.603   3.382  0.00  0.00      ADPR N
ATOM    827  CA  ALA A  85      12.706  17.344   3.486  0.00  0.00      ADPR C
ATOM    828  CB  ALA A  85      13.464  17.116   2.173  0.00  0.00      ADPR C
ATOM    829  C   ALA A  85      13.656  17.331   4.693  0.00  0.00      ADPR C
ATOM    830  O   ALA A  85      14.616  16.564   4.743  0.00  0.00      ADPR O
ATOM    831  HN  ALA A  85      12.515  19.427   3.407  0.00  0.00      ADPR H
ATOM    832  N   SER A  86      13.271  18.056   5.747  0.00  0.00      ADPR N
ATOM    833  CA  SER A  86      14.123  18.200   6.946  0.00  0.00      ADPR C
ATOM    834  CB  SER A  86      13.515  19.176   7.955  0.00  0.00      ADPR C
ATOM    835  OG  SER A  86      13.363  20.452   7.339  0.00  0.00      ADPR O
ATOM    836  C   SER A  86      14.379  16.863   7.650  0.00  0.00      ADPR C
ATOM    837  O   SER A  86      15.527  16.482   7.880  0.00  0.00      ADPR O
ATOM    838  HN  SER A  86      12.399  18.543   5.800  0.00  0.00      ADPR H
ATOM    839  HG  SER A  86      14.235  20.941   7.364  0.00  0.00      ADPR H
ATOM    840  N   LYS A  87      13.307  16.097   7.848  0.00  0.00      ADPR N
ATOM    841  CA  LYS A  87      13.390  14.788   8.522  0.00  0.00      ADPR C
ATOM    842  CB  LYS A  87      12.001  14.217   8.779  0.00  0.00      ADPR C
ATOM    843  CG  LYS A  87      11.213  15.062   9.781  0.00  0.00      ADPR C
ATOM    844  CD  LYS A  87       9.856  14.424  10.091  0.00  0.00      ADPR C
ATOM    845  CE  LYS A  87       9.979  13.077  10.815  0.00  0.00      ADPR C
ATOM    846  NZ  LYS A  87      10.584  13.233  12.145  0.00  0.00      ADPR N
ATOM    847  C   LYS A  87      14.198  13.753   7.733  0.00  0.00      ADPR C
ATOM    848  O   LYS A  87      15.097  13.132   8.296  0.00  0.00      ADPR O
ATOM    849  HN  LYS A  87      12.384  16.350   7.559  0.00  0.00      ADPR H
ATOM    850  HZ1 LYS A  87      10.517  12.370  12.646  0.00  0.00      ADPR H
ATOM    851  HZ2 LYS A  87      11.546  13.486  12.046  0.00  0.00      ADPR H
ATOM    852  HZ3 LYS A  87      10.101  13.949  12.649  0.00  0.00      ADPR H
ATOM    853  N   LYS A  88      13.979  13.711   6.422  0.00  0.00      ADPR N
ATOM    854  CA  LYS A  88      14.690  12.750   5.555  0.00  0.00      ADPR C
ATOM    855  CB  LYS A  88      14.057  12.692   4.167  0.00  0.00      ADPR C
ATOM    856  CG  LYS A  88      14.723  11.604   3.313  0.00  0.00      ADPR C
ATOM    857  CD  LYS A  88      14.077  11.465   1.937  0.00  0.00      ADPR C
ATOM    858  CE  LYS A  88      12.651  10.926   2.067  0.00  0.00      ADPR C
ATOM    859  NZ  LYS A  88      12.019  10.816   0.750  0.00  0.00      ADPR N
ATOM    860  C   LYS A  88      16.164  13.132   5.449  0.00  0.00      ADPR C
ATOM    861  O   LYS A  88      17.025  12.257   5.662  0.00  0.00      ADPR O
ATOM    862  HN  LYS A  88      13.337  14.308   5.941  0.00  0.00      ADPR H
ATOM    863  HZ1 LYS A  88      11.089  10.463   0.854  0.00  0.00      ADPR H
ATOM    864  HZ2 LYS A  88      11.986  11.718   0.319  0.00  0.00      ADPR H
ATOM    865  HZ3 LYS A  88      12.550  10.192   0.176  0.00  0.00      ADPR H
ATOM    866  N   SER A  89      16.468  14.400   5.394  0.00  0.00      ADPR N
ATOM    867  CA  SER A  89      17.861  14.889   5.323  0.00  0.00      ADPR C
ATOM    868  CB  SER A  89      17.888  16.397   5.124  0.00  0.00      ADPR C
ATOM    869  OG  SER A  89      19.245  16.828   5.000  0.00  0.00      ADPR O
ATOM    870  C   SER A  89      18.631  14.534   6.603  0.00  0.00      ADPR C
ATOM    871  O   SER A  89      19.773  14.081   6.540  0.00  0.00      ADPR O
ATOM    872  HN  SER A  89      15.784  15.129   5.396  0.00  0.00      ADPR H
ATOM    873  HG  SER A  89      19.376  17.267   4.111  0.00  0.00      ADPR H
ATOM    874  N   LEU A  90      17.951  14.693   7.738  0.00  0.00      ADPR N
ATOM    875  CA  LEU A  90      18.532  14.352   9.043  0.00  0.00      ADPR C
ATOM    876  CB  LEU A  90      17.628  14.841  10.180  0.00  0.00      ADPR C
ATOM    877  CG  LEU A  90      18.249  14.569  11.557  0.00  0.00      ADPR C
ATOM    878  CD1 LEU A  90      19.608  15.251  11.734  0.00  0.00      ADPR C
ATOM    879  CD2 LEU A  90      17.278  14.952  12.673  0.00  0.00      ADPR C
ATOM    880  C   LEU A  90      18.783  12.843   9.147  0.00  0.00      ADPR C
ATOM    881  O   LEU A  90      19.854  12.420   9.570  0.00  0.00      ADPR O
ATOM    882  HN  LEU A  90      17.017  15.048   7.783  0.00  0.00      ADPR H
ATOM    883  N   GLU A  91      17.819  12.070   8.647  0.00  0.00      ADPR N
ATOM    884  CA  GLU A  91      17.922  10.600   8.588  0.00  0.00      ADPR C
ATOM    885  CB  GLU A  91      16.663   9.965   8.003  0.00  0.00      ADPR C
ATOM    886  CG  GLU A  91      15.429  10.228   8.865  0.00  0.00      ADPR C
ATOM    887  CD  GLU A  91      14.197   9.577   8.240  0.00  0.00      ADPR C
ATOM    888  OE1 GLU A  91      13.836   9.981   7.111  0.00  0.00      ADPR O
ATOM    889  OE2 GLU A  91      13.659   8.673   8.910  0.00  0.00      ADPR O
ATOM    890  C   GLU A  91      19.140  10.134   7.781  0.00  0.00      ADPR C
ATOM    891  O   GLU A  91      19.887   9.252   8.193  0.00  0.00      ADPR O
ATOM    892  HN  GLU A  91      16.962  12.430   8.278  0.00  0.00      ADPR H
ATOM    893  N   LEU A  92      19.422  10.871   6.715  0.00  0.00      ADPR N
ATOM    894  CA  LEU A  92      20.565  10.568   5.839  0.00  0.00      ADPR C
ATOM    895  CB  LEU A  92      20.516  11.454   4.593  0.00  0.00      ADPR C
ATOM    896  CG  LEU A  92      19.731  10.773   3.462  0.00  0.00      ADPR C
ATOM    897  CD1 LEU A  92      18.259  10.528   3.768  0.00  0.00      ADPR C
ATOM    898  CD2 LEU A  92      19.778  11.580   2.177  0.00  0.00      ADPR C
ATOM    899  C   LEU A  92      21.916  10.708   6.545  0.00  0.00      ADPR C
ATOM    900  O   LEU A  92      22.705   9.769   6.590  0.00  0.00      ADPR O
ATOM    901  HN  LEU A  92      18.890  11.670   6.434  0.00  0.00      ADPR H
ATOM    902  N   VAL A  93      22.066  11.841   7.221  0.00  0.00      ADPR N
ATOM    903  CA  VAL A  93      23.330  12.139   7.927  0.00  0.00      ADPR C
ATOM    904  CB  VAL A  93      23.485  13.632   8.249  0.00  0.00      ADPR C
ATOM    905  CG1 VAL A  93      23.567  14.436   6.954  0.00  0.00      ADPR C
ATOM    906  CG2 VAL A  93      22.382  14.181   9.155  0.00  0.00      ADPR C
ATOM    907  C   VAL A  93      23.451  11.269   9.164  0.00  0.00      ADPR C
ATOM    908  O   VAL A  93      24.518  10.572   9.253  0.00  0.00      ADPR O
ATOM    909  HN  VAL A  93      21.364  12.549   7.300  0.00  0.00      ADPR H
ATOM    910  N   MET A  94      22.409  11.024   9.866  0.00  0.00      ADPR N
ATOM    911  CA  MET A  94      22.389  10.199  11.100  0.00  0.00      ADPR C
ATOM    912  CB  MET A  94      21.057  10.248  11.844  0.00  0.00      ADPR C
ATOM    913  CG  MET A  94      19.920   9.567  11.074  0.00  0.00      ADPR C
ATOM    914  SD  MET A  94      18.263   9.550  11.836  0.00  0.00      ADPR S
ATOM    915  CE  MET A  94      17.934  11.288  11.974  0.00  0.00      ADPR C
ATOM    916  C   MET A  94      22.780   8.748  10.776  0.00  0.00      ADPR C
ATOM    917  O   MET A  94      23.578   8.165  11.500  0.00  0.00      ADPR O
ATOM    918  HN  MET A  94      21.507  11.382   9.625  0.00  0.00      ADPR H
ATOM    919  N   ASP A  95      22.349   8.268   9.612  0.00  0.00      ADPR N
ATOM    920  CA  ASP A  95      22.680   6.908   9.150  0.00  0.00      ADPR C
ATOM    921  CB  ASP A  95      21.902   6.578   7.873  0.00  0.00      ADPR C
ATOM    922  CG  ASP A  95      22.050   5.107   7.453  0.00  0.00      ADPR C
ATOM    923  OD1 ASP A  95      23.118   4.512   7.702  0.00  0.00      ADPR O
ATOM    924  OD2 ASP A  95      21.080   4.599   6.858  0.00  0.00      ADPR O
ATOM    925  C   ASP A  95      24.193   6.779   8.906  0.00  0.00      ADPR C
ATOM    926  O   ASP A  95      24.803   5.780   9.275  0.00  0.00      ADPR O
ATOM    927  HN  ASP A  95      21.778   8.788   8.976  0.00  0.00      ADPR H
ATOM    928  N   MET A  96      24.784   7.836   8.359  0.00  0.00      ADPR N
ATOM    929  CA  MET A  96      26.239   7.879   8.122  0.00  0.00      ADPR C
ATOM    930  CB  MET A  96      26.614   9.110   7.297  0.00  0.00      ADPR C
ATOM    931  CG  MET A  96      26.051   9.077   5.876  0.00  0.00      ADPR C
ATOM    932  SD  MET A  96      26.702   7.703   4.856  0.00  0.00      ADPR S
ATOM    933  CE  MET A  96      25.384   6.515   5.005  0.00  0.00      ADPR C
ATOM    934  C   MET A  96      27.032   7.883   9.433  0.00  0.00      ADPR C
ATOM    935  O   MET A  96      27.978   7.121   9.596  0.00  0.00      ADPR O
ATOM    936  HN  MET A  96      24.296   8.661   8.074  0.00  0.00      ADPR H
ATOM    937  N   PHE A  97      26.543   8.662  10.394  0.00  0.00      ADPR N
ATOM    938  CA  PHE A  97      27.190   8.789  11.714  0.00  0.00      ADPR C
ATOM    939  CB  PHE A  97      26.643   9.989  12.485  0.00  0.00      ADPR C
ATOM    940  CG  PHE A  97      27.044  11.305  11.825  0.00  0.00      ADPR C
ATOM    941  CD1 PHE A  97      28.262  11.905  12.091  0.00  0.00      ADPR C
ATOM    942  CD2 PHE A  97      26.122  11.961  11.040  0.00  0.00      ADPR C
ATOM    943  CE1 PHE A  97      28.541  13.158  11.560  0.00  0.00      ADPR C
ATOM    944  CE2 PHE A  97      26.407  13.188  10.475  0.00  0.00      ADPR C
ATOM    945  CZ  PHE A  97      27.621  13.803  10.746  0.00  0.00      ADPR C
ATOM    946  C   PHE A  97      27.051   7.533  12.578  0.00  0.00      ADPR C
ATOM    947  O   PHE A  97      28.003   7.126  13.237  0.00  0.00      ADPR O
ATOM    948  HN  PHE A  97      25.713   9.210  10.292  0.00  0.00      ADPR H
ATOM    949  N   LYS A  98      25.888   6.891  12.502  0.00  0.00      ADPR N
ATOM    950  CA  LYS A  98      25.610   5.657  13.263  0.00  0.00      ADPR C
ATOM    951  CB  LYS A  98      24.185   5.177  13.011  0.00  0.00      ADPR C
ATOM    952  CG  LYS A  98      23.148   6.138  13.596  0.00  0.00      ADPR C
ATOM    953  CD  LYS A  98      21.722   5.633  13.364  0.00  0.00      ADPR C
ATOM    954  CE  LYS A  98      21.431   4.370  14.183  0.00  0.00      ADPR C
ATOM    955  NZ  LYS A  98      21.504   4.642  15.626  0.00  0.00      ADPR N
ATOM    956  C   LYS A  98      26.574   4.517  12.916  0.00  0.00      ADPR C
ATOM    957  O   LYS A  98      26.925   3.723  13.787  0.00  0.00      ADPR O
ATOM    958  HN  LYS A  98      25.127   7.195  11.930  0.00  0.00      ADPR H
ATOM    959  HZ1 LYS A  98      21.066   3.897  16.129  0.00  0.00      ADPR H
ATOM    960  HZ2 LYS A  98      22.462   4.713  15.904  0.00  0.00      ADPR H
ATOM    961  HZ3 LYS A  98      21.034   5.501  15.828  0.00  0.00      ADPR H
ATOM    962  N   ARG A  99      27.073   4.535  11.679  0.00  0.00      ADPR N
ATOM    963  CA  ARG A  99      28.055   3.546  11.195  0.00  0.00      ADPR C
ATOM    964  CB  ARG A  99      28.325   3.791   9.710  0.00  0.00      ADPR C
ATOM    965  CG  ARG A  99      29.230   2.706   9.118  0.00  0.00      ADPR C
ATOM    966  CD  ARG A  99      29.502   2.937   7.634  0.00  0.00      ADPR C
ATOM    967  NE  ARG A  99      28.261   2.743   6.864  0.00  0.00      ADPR N
ATOM    968  CZ  ARG A  99      27.797   1.573   6.415  0.00  0.00      ADPR C
ATOM    969  NH1 ARG A  99      28.457   0.443   6.640  0.00  0.00      ADPR N
ATOM    970  NH2 ARG A  99      26.670   1.529   5.717  0.00  0.00      ADPR N
ATOM    971  C   ARG A  99      29.370   3.571  11.999  0.00  0.00      ADPR C
ATOM    972  O   ARG A  99      30.104   2.586  12.042  0.00  0.00      ADPR O
ATOM    973  HN  ARG A  99      26.818   5.218  10.994  0.00  0.00      ADPR H
ATOM    974  HE  ARG A  99      27.719   3.558   6.660  0.00  0.00      ADPR H
ATOM    975 1HH1 ARG A  99      29.315   0.459   7.153  0.00  0.00      ADPR H
ATOM    976 2HH1 ARG A  99      28.096  -0.424   6.297  0.00  0.00      ADPR H
ATOM    977 1HH2 ARG A  99      26.167   2.372   5.526  0.00  0.00      ADPR H
ATOM    978 2HH2 ARG A  99      26.324   0.653   5.381  0.00  0.00      ADPR H
ATOM    979  N   LEU A 100      29.637   4.702  12.643  0.00  0.00      ADPR N
ATOM    980  CA  LEU A 100      30.832   4.880  13.480  0.00  0.00      ADPR C
ATOM    981  CB  LEU A 100      30.978   6.345  13.874  0.00  0.00      ADPR C
ATOM    982  CG  LEU A 100      31.305   7.172  12.646  0.00  0.00      ADPR C
ATOM    983  CD1 LEU A 100      31.329   8.652  13.010  0.00  0.00      ADPR C
ATOM    984  CD2 LEU A 100      32.677   6.700  12.193  0.00  0.00      ADPR C
ATOM    985  C   LEU A 100      30.879   4.022  14.732  0.00  0.00      ADPR C
ATOM    986  O   LEU A 100      31.961   3.722  15.230  0.00  0.00      ADPR O
ATOM    987  HN  LEU A 100      29.047   5.509  12.604  0.00  0.00      ADPR H
ATOM    988  N   LYS A 101      29.693   3.711  15.246  0.00  0.00      ADPR N
ATOM    989  CA  LYS A 101      29.522   2.820  16.411  0.00  0.00      ADPR C
ATOM    990  CB  LYS A 101      30.185   1.460  16.131  0.00  0.00      ADPR C
ATOM    991  CG  LYS A 101      29.498   0.695  14.996  0.00  0.00      ADPR C
ATOM    992  CD  LYS A 101      28.080   0.263  15.377  0.00  0.00      ADPR C
ATOM    993  CE  LYS A 101      28.097  -0.732  16.541  0.00  0.00      ADPR C
ATOM    994  NZ  LYS A 101      26.740  -1.169  16.877  0.00  0.00      ADPR N
ATOM    995  C   LYS A 101      30.070   3.392  17.728  0.00  0.00      ADPR C
ATOM    996  O   LYS A 101      30.365   2.658  18.669  0.00  0.00      ADPR O
ATOM    997  HN  LYS A 101      28.831   4.060  14.879  0.00  0.00      ADPR H
ATOM    998  HZ1 LYS A 101      26.777  -1.817  17.638  0.00  0.00      ADPR H
ATOM    999  HZ2 LYS A 101      26.190  -0.377  17.140  0.00  0.00      ADPR H
ATOM   1000  HZ3 LYS A 101      26.326  -1.612  16.082  0.00  0.00      ADPR H
ATOM   1001  N   VAL A 102      30.145   4.716  17.795  0.00  0.00      ADPR N
ATOM   1002  CA  VAL A 102      30.559   5.420  19.019  0.00  0.00      ADPR C
ATOM   1003  CB  VAL A 102      32.044   5.826  18.988  0.00  0.00      ADPR C
ATOM   1004  CG1 VAL A 102      32.933   4.592  19.044  0.00  0.00      ADPR C
ATOM   1005  CG2 VAL A 102      32.409   6.777  17.846  0.00  0.00      ADPR C
ATOM   1006  C   VAL A 102      29.652   6.632  19.276  0.00  0.00      ADPR C
ATOM   1007  O   VAL A 102      28.969   7.084  18.356  0.00  0.00      ADPR O
ATOM   1008  HN  VAL A 102      29.929   5.322  17.029  0.00  0.00      ADPR H
ATOM   1009  N   PRO A 103      29.684   7.170  20.511  0.00  0.00      ADPR N
ATOM   1010  CA  PRO A 103      28.892   8.356  20.862  0.00  0.00      ADPR C
ATOM   1011  CD  PRO A 103      30.580   6.806  21.627  0.00  0.00      ADPR C
ATOM   1012  CB  PRO A 103      29.206   8.600  22.341  0.00  0.00      ADPR C
ATOM   1013  CG  PRO A 103      30.622   8.053  22.503  0.00  0.00      ADPR C
ATOM   1014  C   PRO A 103      29.315   9.546  19.996  0.00  0.00      ADPR C
ATOM   1015  O   PRO A 103      30.492   9.788  19.735  0.00  0.00      ADPR O
ATOM   1016  N   VAL A 104      28.305  10.220  19.471  0.00  0.00      ADPR N
ATOM   1017  CA  VAL A 104      28.525  11.441  18.677  0.00  0.00      ADPR C
ATOM   1018  CB  VAL A 104      27.894  11.313  17.278  0.00  0.00      ADPR C
ATOM   1019  CG1 VAL A 104      28.124  12.579  16.445  0.00  0.00      ADPR C
ATOM   1020  CG2 VAL A 104      28.469  10.118  16.509  0.00  0.00      ADPR C
ATOM   1021  C   VAL A 104      27.873  12.576  19.463  0.00  0.00      ADPR C
ATOM   1022  O   VAL A 104      26.709  12.465  19.814  0.00  0.00      ADPR O
ATOM   1023  HN  VAL A 104      27.345   9.958  19.571  0.00  0.00      ADPR H
ATOM   1024  N   HIS A 105      28.595  13.671  19.612  0.00  0.00      ADPR N
ATOM   1025  CA  HIS A 105      28.096  14.870  20.299  0.00  0.00      ADPR C
ATOM   1026  ND1 HIS A 105      28.606  14.240  23.524  0.00  0.00      ADPR N
ATOM   1027  CG  HIS A 105      29.340  14.347  22.426  0.00  0.00      ADPR C
ATOM   1028  CB  HIS A 105      29.138  15.370  21.302  0.00  0.00      ADPR C
ATOM   1029  NE2 HIS A 105      30.051  12.688  23.587  0.00  0.00      ADPR N
ATOM   1030  CD2 HIS A 105      30.242  13.373  22.464  0.00  0.00      ADPR C
ATOM   1031  CE1 HIS A 105      29.034  13.219  24.250  0.00  0.00      ADPR C
ATOM   1032  C   HIS A 105      27.772  15.931  19.248  0.00  0.00      ADPR C
ATOM   1033  O   HIS A 105      28.581  16.250  18.376  0.00  0.00      ADPR O
ATOM   1034  HN  HIS A 105      29.530  13.762  19.269  0.00  0.00      ADPR H
ATOM   1035  HE2 HIS A 105      30.588  11.899  23.884  0.00  0.00      ADPR H
ATOM   1036  N   HIS A 106      26.550  16.437  19.363  0.00  0.00      ADPR N
ATOM   1037  CA  HIS A 106      26.003  17.350  18.350  0.00  0.00      ADPR C
ATOM   1038  ND1 HIS A 106      25.111  15.104  16.046  0.00  0.00      ADPR N
ATOM   1039  CG  HIS A 106      24.661  15.482  17.236  0.00  0.00      ADPR C
ATOM   1040  CB  HIS A 106      24.630  16.879  17.861  0.00  0.00      ADPR C
ATOM   1041  NE2 HIS A 106      24.329  13.331  17.041  0.00  0.00      ADPR N
ATOM   1042  CD2 HIS A 106      24.150  14.401  17.786  0.00  0.00      ADPR C
ATOM   1043  CE1 HIS A 106      24.907  13.783  15.935  0.00  0.00      ADPR C
ATOM   1044  C   HIS A 106      25.854  18.747  18.935  0.00  0.00      ADPR C
ATOM   1045  O   HIS A 106      25.188  18.948  19.948  0.00  0.00      ADPR O
ATOM   1046  HN  HIS A 106      25.931  16.241  20.123  0.00  0.00      ADPR H
ATOM   1047  HE2 HIS A 106      24.084  12.387  17.260  0.00  0.00      ADPR H
ATOM   1048  N   THR A 107      26.487  19.683  18.250  0.00  0.00      ADPR N
ATOM   1049  CA  THR A 107      26.318  21.110  18.582  0.00  0.00      ADPR C
ATOM   1050  CB  THR A 107      27.629  21.869  18.419  0.00  0.00      ADPR C
ATOM   1051  OG1 THR A 107      28.008  21.774  17.067  0.00  0.00      ADPR O
ATOM   1052  CG2 THR A 107      28.747  21.262  19.252  0.00  0.00      ADPR C
ATOM   1053  C   THR A 107      25.286  21.685  17.612  0.00  0.00      ADPR C
ATOM   1054  O   THR A 107      25.259  21.333  16.434  0.00  0.00      ADPR O
ATOM   1055  HN  THR A 107      27.104  19.501  17.485  0.00  0.00      ADPR H
ATOM   1056  HG1 THR A 107      28.173  20.816  16.833  0.00  0.00      ADPR H
ATOM   1057  N   TRP A 108      24.384  22.486  18.156  0.00  0.00      ADPR N
ATOM   1058  CA  TRP A 108      23.330  23.110  17.343  0.00  0.00      ADPR C
ATOM   1059  CB  TRP A 108      22.042  23.275  18.156  0.00  0.00      ADPR C
ATOM   1060  CG  TRP A 108      21.463  21.943  18.650  0.00  0.00      ADPR C
ATOM   1061  CD2 TRP A 108      20.437  21.806  19.576  0.00  0.00      ADPR C
ATOM   1062  CD1 TRP A 108      21.874  20.713  18.337  0.00  0.00      ADPR C
ATOM   1063  NE1 TRP A 108      21.167  19.813  19.021  0.00  0.00      ADPR N
ATOM   1064  CE2 TRP A 108      20.283  20.444  19.784  0.00  0.00      ADPR C
ATOM   1065  CE3 TRP A 108      19.608  22.715  20.217  0.00  0.00      ADPR C
ATOM   1066  CZ2 TRP A 108      19.297  19.983  20.649  0.00  0.00      ADPR C
ATOM   1067  CZ3 TRP A 108      18.608  22.254  21.068  0.00  0.00      ADPR C
ATOM   1068  CH2 TRP A 108      18.459  20.889  21.285  0.00  0.00      ADPR C
ATOM   1069  C   TRP A 108      23.805  24.459  16.806  0.00  0.00      ADPR C
ATOM   1070  O   TRP A 108      24.249  25.328  17.553  0.00  0.00      ADPR O
ATOM   1071  HN  TRP A 108      24.353  22.719  19.128  0.00  0.00      ADPR H
ATOM   1072  HE1 TRP A 108      21.284  18.821  18.968  0.00  0.00      ADPR H
ATOM   1073  N   GLY A 109      23.702  24.567  15.481  0.00  0.00      ADPR N
ATOM   1074  CA  GLY A 109      24.040  25.799  14.754  0.00  0.00      ADPR C
ATOM   1075  C   GLY A 109      22.779  26.430  14.162  0.00  0.00      ADPR C
ATOM   1076  O   GLY A 109      21.693  25.861  14.234  0.00  0.00      ADPR O
ATOM   1077  HN  GLY A 109      23.389  23.822  14.891  0.00  0.00      ADPR H
ATOM   1078  N   ASN A 110      22.986  27.513  13.414  0.00  0.00      ADPR N
ATOM   1079  CA  ASN A 110      21.873  28.245  12.777  0.00  0.00      ADPR C
ATOM   1080  CB  ASN A 110      22.361  29.523  12.084  0.00  0.00      ADPR C
ATOM   1081  CG  ASN A 110      23.500  29.308  11.081  0.00  0.00      ADPR C
ATOM   1082  OD1 ASN A 110      24.497  28.633  11.313  0.00  0.00      ADPR O
ATOM   1083  ND2 ASN A 110      23.335  29.896   9.921  0.00  0.00      ADPR N
ATOM   1084  C   ASN A 110      21.022  27.411  11.805  0.00  0.00      ADPR C
ATOM   1085  O   ASN A 110      19.799  27.517  11.815  0.00  0.00      ADPR O
ATOM   1086  HN  ASN A 110      23.890  27.900  13.233  0.00  0.00      ADPR H
ATOM   1087 1HD2 ASN A 110      24.029  29.798   9.208  0.00  0.00      ADPR H
ATOM   1088 2HD2 ASN A 110      22.515  30.443   9.750  0.00  0.00      ADPR H
ATOM   1089  N   HIS A 111      21.654  26.481  11.090  0.00  0.00      ADPR N
ATOM   1090  CA  HIS A 111      20.923  25.601  10.155  0.00  0.00      ADPR C
ATOM   1091  ND1 HIS A 111      21.567  26.043   6.858  0.00  0.00      ADPR N
ATOM   1092  CG  HIS A 111      22.209  25.925   8.018  0.00  0.00      ADPR C
ATOM   1093  CB  HIS A 111      21.854  24.943   9.137  0.00  0.00      ADPR C
ATOM   1094  NE2 HIS A 111      23.053  27.590   6.948  0.00  0.00      ADPR N
ATOM   1095  CD2 HIS A 111      23.134  26.879   8.068  0.00  0.00      ADPR C
ATOM   1096  CE1 HIS A 111      22.086  27.074   6.197  0.00  0.00      ADPR C
ATOM   1097  C   HIS A 111      20.026  24.569  10.848  0.00  0.00      ADPR C
ATOM   1098  O   HIS A 111      18.974  24.214  10.322  0.00  0.00      ADPR O
ATOM   1099  HN  HIS A 111      22.639  26.315  11.132  0.00  0.00      ADPR H
ATOM   1100  HE2 HIS A 111      23.622  28.378   6.711  0.00  0.00      ADPR H
ATOM   1101  N   GLU A 112      20.405  24.150  12.056  0.00  0.00      ADPR N
ATOM   1102  CA  GLU A 112      19.523  23.309  12.897  0.00  0.00      ADPR C
ATOM   1103  CB  GLU A 112      20.166  22.890  14.221  0.00  0.00      ADPR C
ATOM   1104  CG  GLU A 112      21.069  21.658  14.102  0.00  0.00      ADPR C
ATOM   1105  CD  GLU A 112      22.352  21.904  13.307  0.00  0.00      ADPR C
ATOM   1106  OE1 GLU A 112      22.844  23.056  13.311  0.00  0.00      ADPR O
ATOM   1107  OE2 GLU A 112      22.841  20.943  12.679  0.00  0.00      ADPR O
ATOM   1108  C   GLU A 112      18.221  24.040  13.239  0.00  0.00      ADPR C
ATOM   1109  O   GLU A 112      17.144  23.480  13.053  0.00  0.00      ADPR O
ATOM   1110  HN  GLU A 112      21.288  24.367  12.471  0.00  0.00      ADPR H
ATOM   1111  N   PHE A 113      18.354  25.324  13.555  0.00  0.00      ADPR N
ATOM   1112  CA  PHE A 113      17.206  26.175  13.918  0.00  0.00      ADPR C
ATOM   1113  CB  PHE A 113      17.664  27.410  14.693  0.00  0.00      ADPR C
ATOM   1114  CG  PHE A 113      18.295  27.010  16.029  0.00  0.00      ADPR C
ATOM   1115  CD1 PHE A 113      17.504  26.498  17.051  0.00  0.00      ADPR C
ATOM   1116  CD2 PHE A 113      19.659  27.179  16.221  0.00  0.00      ADPR C
ATOM   1117  CE1 PHE A 113      18.081  26.157  18.268  0.00  0.00      ADPR C
ATOM   1118  CE2 PHE A 113      20.234  26.837  17.438  0.00  0.00      ADPR C
ATOM   1119  CZ  PHE A 113      19.446  26.328  18.463  0.00  0.00      ADPR C
ATOM   1120  C   PHE A 113      16.346  26.579  12.716  0.00  0.00      ADPR C
ATOM   1121  O   PHE A 113      15.145  26.788  12.862  0.00  0.00      ADPR O
ATOM   1122  HN  PHE A 113      19.233  25.800  13.569  0.00  0.00      ADPR H
ATOM   1123  N   TYR A 114      16.958  26.622  11.534  0.00  0.00      ADPR N
ATOM   1124  CA  TYR A 114      16.211  26.858  10.281  0.00  0.00      ADPR C
ATOM   1125  CB  TYR A 114      17.147  27.017   9.080  0.00  0.00      ADPR C
ATOM   1126  CG  TYR A 114      18.104  28.205   9.169  0.00  0.00      ADPR C
ATOM   1127  CD1 TYR A 114      17.788  29.331   9.916  0.00  0.00      ADPR C
ATOM   1128  CD2 TYR A 114      19.294  28.179   8.455  0.00  0.00      ADPR C
ATOM   1129  CE1 TYR A 114      18.670  30.384   9.931  0.00  0.00      ADPR C
ATOM   1130  CE2 TYR A 114      20.177  29.248   8.482  0.00  0.00      ADPR C
ATOM   1131  CZ  TYR A 114      19.862  30.368   9.233  0.00  0.00      ADPR C
ATOM   1132  OH  TYR A 114      20.736  31.401   9.322  0.00  0.00      ADPR O
ATOM   1133  C   TYR A 114      15.246  25.706   9.993  0.00  0.00      ADPR C
ATOM   1134  O   TYR A 114      14.138  25.920   9.506  0.00  0.00      ADPR O
ATOM   1135  HN  TYR A 114      17.943  26.501  11.411  0.00  0.00      ADPR H
ATOM   1136  HH  TYR A 114      20.656  31.830  10.222  0.00  0.00      ADPR H
ATOM   1137  N   ASN A 115      15.693  24.505  10.347  0.00  0.00      ADPR N
ATOM   1138  CA  ASN A 115      14.926  23.273  10.114  0.00  0.00      ADPR C
ATOM   1139  CB  ASN A 115      15.866  22.095   9.844  0.00  0.00      ADPR C
ATOM   1140  CG  ASN A 115      16.502  22.155   8.454  0.00  0.00      ADPR C
ATOM   1141  OD1 ASN A 115      15.916  21.810   7.440  0.00  0.00      ADPR O
ATOM   1142  ND2 ASN A 115      17.745  22.571   8.391  0.00  0.00      ADPR N
ATOM   1143  C   ASN A 115      13.966  22.905  11.252  0.00  0.00      ADPR C
ATOM   1144  O   ASN A 115      12.865  22.428  10.989  0.00  0.00      ADPR O
ATOM   1145  HN  ASN A 115      16.575  24.355  10.793  0.00  0.00      ADPR H
ATOM   1146 1HD2 ASN A 115      18.216  22.606   7.510  0.00  0.00      ADPR H
ATOM   1147 2HD2 ASN A 115      18.221  22.853   9.224  0.00  0.00      ADPR H
ATOM   1148  N   PHE A 116      14.410  23.085  12.494  0.00  0.00      ADPR N
ATOM   1149  CA  PHE A 116      13.669  22.570  13.657  0.00  0.00      ADPR C
ATOM   1150  CB  PHE A 116      14.374  21.328  14.214  0.00  0.00      ADPR C
ATOM   1151  CG  PHE A 116      14.688  20.275  13.147  0.00  0.00      ADPR C
ATOM   1152  CD1 PHE A 116      13.661  19.553  12.553  0.00  0.00      ADPR C
ATOM   1153  CD2 PHE A 116      16.011  20.007  12.817  0.00  0.00      ADPR C
ATOM   1154  CE1 PHE A 116      13.958  18.557  11.632  0.00  0.00      ADPR C
ATOM   1155  CE2 PHE A 116      16.308  19.006  11.900  0.00  0.00      ADPR C
ATOM   1156  CZ  PHE A 116      15.281  18.282  11.305  0.00  0.00      ADPR C
ATOM   1157  C   PHE A 116      13.544  23.609  14.772  0.00  0.00      ADPR C
ATOM   1158  O   PHE A 116      14.422  24.446  14.974  0.00  0.00      ADPR O
ATOM   1159  HN  PHE A 116      15.255  23.569  12.722  0.00  0.00      ADPR H
ATOM   1160  N   SER A 117      12.424  23.513  15.482  0.00  0.00      ADPR N
ATOM   1161  CA  SER A 117      12.233  24.235  16.755  0.00  0.00      ADPR C
ATOM   1162  CB  SER A 117      10.752  24.219  17.149  0.00  0.00      ADPR C
ATOM   1163  OG  SER A 117      10.390  22.887  17.508  0.00  0.00      ADPR O
ATOM   1164  C   SER A 117      13.086  23.550  17.840  0.00  0.00      ADPR C
ATOM   1165  O   SER A 117      13.546  22.420  17.668  0.00  0.00      ADPR O
ATOM   1166  HN  SER A 117      11.642  22.953  15.209  0.00  0.00      ADPR H
ATOM   1167  HG  SER A 117      10.170  22.367  16.683  0.00  0.00      ADPR H
ATOM   1168  N   ARG A 118      13.213  24.201  18.995  0.00  0.00      ADPR N
ATOM   1169  CA  ARG A 118      13.976  23.621  20.119  0.00  0.00      ADPR C
ATOM   1170  CB  ARG A 118      14.187  24.613  21.257  0.00  0.00      ADPR C
ATOM   1171  CG  ARG A 118      15.256  25.628  20.871  0.00  0.00      ADPR C
ATOM   1172  CD  ARG A 118      15.610  26.494  22.075  0.00  0.00      ADPR C
ATOM   1173  NE  ARG A 118      16.749  27.348  21.705  0.00  0.00      ADPR N
ATOM   1174  CZ  ARG A 118      18.017  27.162  22.058  0.00  0.00      ADPR C
ATOM   1175  NH1 ARG A 118      18.353  26.123  22.808  0.00  0.00      ADPR N
ATOM   1176  NH2 ARG A 118      18.958  27.993  21.628  0.00  0.00      ADPR N
ATOM   1177  C   ARG A 118      13.347  22.348  20.679  0.00  0.00      ADPR C
ATOM   1178  O   ARG A 118      14.037  21.342  20.795  0.00  0.00      ADPR O
ATOM   1179  HN  ARG A 118      12.815  25.099  19.181  0.00  0.00      ADPR H
ATOM   1180  HE  ARG A 118      16.551  28.144  21.134  0.00  0.00      ADPR H
ATOM   1181 1HH1 ARG A 118      17.652  25.477  23.110  0.00  0.00      ADPR H
ATOM   1182 2HH1 ARG A 118      19.308  25.985  23.072  0.00  0.00      ADPR H
ATOM   1183 1HH2 ARG A 118      18.714  28.762  21.037  0.00  0.00      ADPR H
ATOM   1184 2HH2 ARG A 118      19.911  27.851  21.895  0.00  0.00      ADPR H
ATOM   1185  N   GLU A 119      12.030  22.354  20.865  0.00  0.00      ADPR N
ATOM   1186  CA  GLU A 119      11.289  21.145  21.280  0.00  0.00      ADPR C
ATOM   1187  CB  GLU A 119       9.791  21.454  21.369  0.00  0.00      ADPR C
ATOM   1188  CG  GLU A 119       9.461  22.369  22.556  0.00  0.00      ADPR C
ATOM   1189  CD  GLU A 119       9.705  21.736  23.937  0.00  0.00      ADPR C
ATOM   1190  OE1 GLU A 119      10.153  20.568  23.999  0.00  0.00      ADPR O
ATOM   1191  OE2 GLU A 119       9.454  22.460  24.921  0.00  0.00      ADPR O
ATOM   1192  C   GLU A 119      11.520  19.966  20.318  0.00  0.00      ADPR C
ATOM   1193  O   GLU A 119      11.706  18.822  20.711  0.00  0.00      ADPR O
ATOM   1194  HN  GLU A 119      11.456  23.163  20.740  0.00  0.00      ADPR H
ATOM   1195  N   TYR A 120      11.613  20.293  19.035  0.00  0.00      ADPR N
ATOM   1196  CA  TYR A 120      11.860  19.284  17.988  0.00  0.00      ADPR C
ATOM   1197  CB  TYR A 120      11.614  19.870  16.597  0.00  0.00      ADPR C
ATOM   1198  CG  TYR A 120      10.130  20.122  16.306  0.00  0.00      ADPR C
ATOM   1199  CD1 TYR A 120       9.225  20.460  17.309  0.00  0.00      ADPR C
ATOM   1200  CD2 TYR A 120       9.682  20.042  14.995  0.00  0.00      ADPR C
ATOM   1201  CE1 TYR A 120       7.908  20.743  17.029  0.00  0.00      ADPR C
ATOM   1202  CE2 TYR A 120       8.348  20.303  14.706  0.00  0.00      ADPR C
ATOM   1203  CZ  TYR A 120       7.471  20.662  15.722  0.00  0.00      ADPR C
ATOM   1204  OH  TYR A 120       6.179  20.959  15.453  0.00  0.00      ADPR O
ATOM   1205  C   TYR A 120      13.284  18.747  18.076  0.00  0.00      ADPR C
ATOM   1206  O   TYR A 120      13.494  17.538  18.075  0.00  0.00      ADPR O
ATOM   1207  HN  TYR A 120      11.524  21.228  18.692  0.00  0.00      ADPR H
ATOM   1208  HH  TYR A 120       6.010  20.858  14.473  0.00  0.00      ADPR H
ATOM   1209  N   LEU A 121      14.215  19.673  18.280  0.00  0.00      ADPR N
ATOM   1210  CA  LEU A 121      15.637  19.339  18.447  0.00  0.00      ADPR C
ATOM   1211  CB  LEU A 121      16.468  20.623  18.460  0.00  0.00      ADPR C
ATOM   1212  CG  LEU A 121      16.590  21.241  17.066  0.00  0.00      ADPR C
ATOM   1213  CD1 LEU A 121      17.191  22.642  17.167  0.00  0.00      ADPR C
ATOM   1214  CD2 LEU A 121      17.468  20.365  16.169  0.00  0.00      ADPR C
ATOM   1215  C   LEU A 121      15.908  18.525  19.717  0.00  0.00      ADPR C
ATOM   1216  O   LEU A 121      16.681  17.575  19.710  0.00  0.00      ADPR O
ATOM   1217  HN  LEU A 121      14.018  20.652  18.334  0.00  0.00      ADPR H
ATOM   1218  N   THR A 122      15.177  18.845  20.777  0.00  0.00      ADPR N
ATOM   1219  CA  THR A 122      15.324  18.161  22.076  0.00  0.00      ADPR C
ATOM   1220  CB  THR A 122      14.583  18.890  23.204  0.00  0.00      ADPR C
ATOM   1221  OG1 THR A 122      13.190  18.929  22.906  0.00  0.00      ADPR O
ATOM   1222  CG2 THR A 122      15.129  20.302  23.434  0.00  0.00      ADPR C
ATOM   1223  C   THR A 122      14.850  16.703  22.011  0.00  0.00      ADPR C
ATOM   1224  O   THR A 122      15.428  15.844  22.674  0.00  0.00      ADPR O
ATOM   1225  HN  THR A 122      14.482  19.564  20.772  0.00  0.00      ADPR H
ATOM   1226  HG1 THR A 122      13.054  18.776  21.927  0.00  0.00      ADPR H
ATOM   1227  N   HIS A 123      13.870  16.442  21.146  0.00  0.00      ADPR N
ATOM   1228  CA  HIS A 123      13.306  15.092  20.964  0.00  0.00      ADPR C
ATOM   1229  ND1 HIS A 123      11.417  12.703  21.147  0.00  0.00      ADPR N
ATOM   1230  CG  HIS A 123      11.046  13.889  20.657  0.00  0.00      ADPR C
ATOM   1231  CB  HIS A 123      11.787  15.230  20.781  0.00  0.00      ADPR C
ATOM   1232  NE2 HIS A 123       9.632  12.400  20.011  0.00  0.00      ADPR N
ATOM   1233  CD2 HIS A 123       9.926  13.696  19.969  0.00  0.00      ADPR C
ATOM   1234  CE1 HIS A 123      10.559  11.780  20.732  0.00  0.00      ADPR C
ATOM   1235  C   HIS A 123      13.948  14.340  19.781  0.00  0.00      ADPR C
ATOM   1236  O   HIS A 123      13.597  13.212  19.443  0.00  0.00      ADPR O
ATOM   1237  HN  HIS A 123      13.451  17.138  20.563  0.00  0.00      ADPR H
ATOM   1238  HE2 HIS A 123       8.845  11.965  19.573  0.00  0.00      ADPR H
ATOM   1239  N   SER A 124      14.985  14.921  19.206  0.00  0.00      ADPR N
ATOM   1240  CA  SER A 124      15.624  14.321  18.028  0.00  0.00      ADPR C
ATOM   1241  CB  SER A 124      15.876  15.406  16.977  0.00  0.00      ADPR C
ATOM   1242  OG  SER A 124      16.991  16.205  17.376  0.00  0.00      ADPR O
ATOM   1243  C   SER A 124      16.925  13.612  18.421  0.00  0.00      ADPR C
ATOM   1244  O   SER A 124      17.453  13.756  19.525  0.00  0.00      ADPR O
ATOM   1245  HN  SER A 124      15.397  15.778  19.516  0.00  0.00      ADPR H
ATOM   1246  HG  SER A 124      16.756  16.717  18.203  0.00  0.00      ADPR H
ATOM   1247  N   LYS A 125      17.496  12.961  17.416  0.00  0.00      ADPR N
ATOM   1248  CA  LYS A 125      18.822  12.319  17.502  0.00  0.00      ADPR C
ATOM   1249  CB  LYS A 125      19.090  11.567  16.197  0.00  0.00      ADPR C
ATOM   1250  CG  LYS A 125      18.105  10.408  15.982  0.00  0.00      ADPR C
ATOM   1251  CD  LYS A 125      18.249   9.288  17.018  0.00  0.00      ADPR C
ATOM   1252  CE  LYS A 125      19.600   8.580  16.884  0.00  0.00      ADPR C
ATOM   1253  NZ  LYS A 125      19.737   7.506  17.873  0.00  0.00      ADPR N
ATOM   1254  C   LYS A 125      19.952  13.327  17.763  0.00  0.00      ADPR C
ATOM   1255  O   LYS A 125      21.058  12.955  18.154  0.00  0.00      ADPR O
ATOM   1256  HN  LYS A 125      17.063  12.859  16.520  0.00  0.00      ADPR H
ATOM   1257  HZ1 LYS A 125      20.626   7.062  17.763  0.00  0.00      ADPR H
ATOM   1258  HZ2 LYS A 125      19.668   7.890  18.794  0.00  0.00      ADPR H
ATOM   1259  HZ3 LYS A 125      19.010   6.833  17.738  0.00  0.00      ADPR H
ATOM   1260  N   LEU A 126      19.671  14.594  17.464  0.00  0.00      ADPR N
ATOM   1261  CA  LEU A 126      20.629  15.694  17.663  0.00  0.00      ADPR C
ATOM   1262  CB  LEU A 126      20.246  16.907  16.810  0.00  0.00      ADPR C
ATOM   1263  CG  LEU A 126      20.369  16.615  15.309  0.00  0.00      ADPR C
ATOM   1264  CD1 LEU A 126      19.972  17.858  14.513  0.00  0.00      ADPR C
ATOM   1265  CD2 LEU A 126      21.786  16.177  14.919  0.00  0.00      ADPR C
ATOM   1266  C   LEU A 126      20.855  16.095  19.124  0.00  0.00      ADPR C
ATOM   1267  O   LEU A 126      21.736  16.904  19.408  0.00  0.00      ADPR O
ATOM   1268  HN  LEU A 126      18.793  14.887  17.085  0.00  0.00      ADPR H
ATOM   1269  N   ASN A 127      19.990  15.597  20.004  0.00  0.00      ADPR N
ATOM   1270  CA  ASN A 127      20.129  15.831  21.444  0.00  0.00      ADPR C
ATOM   1271  CB  ASN A 127      18.760  15.805  22.129  0.00  0.00      ADPR C
ATOM   1272  CG  ASN A 127      18.893  16.052  23.636  0.00  0.00      ADPR C
ATOM   1273  OD1 ASN A 127      19.974  16.210  24.194  0.00  0.00      ADPR O
ATOM   1274  ND2 ASN A 127      17.770  16.085  24.311  0.00  0.00      ADPR N
ATOM   1275  C   ASN A 127      21.062  14.772  22.040  0.00  0.00      ADPR C
ATOM   1276  O   ASN A 127      20.661  13.664  22.388  0.00  0.00      ADPR O
ATOM   1277  HN  ASN A 127      19.199  15.039  19.752  0.00  0.00      ADPR H
ATOM   1278 1HD2 ASN A 127      17.785  16.241  25.299  0.00  0.00      ADPR H
ATOM   1279 2HD2 ASN A 127      16.899  15.954  23.838  0.00  0.00      ADPR H
ATOM   1280  N   THR A 128      22.298  15.200  22.246  0.00  0.00      ADPR N
ATOM   1281  CA  THR A 128      23.337  14.313  22.807  0.00  0.00      ADPR C
ATOM   1282  CB  THR A 128      24.627  14.464  22.032  0.00  0.00      ADPR C
ATOM   1283  OG1 THR A 128      24.960  15.833  21.840  0.00  0.00      ADPR O
ATOM   1284  CG2 THR A 128      24.344  13.818  20.714  0.00  0.00      ADPR C
ATOM   1285  C   THR A 128      23.675  14.584  24.258  0.00  0.00      ADPR C
ATOM   1286  O   THR A 128      24.620  14.031  24.816  0.00  0.00      ADPR O
ATOM   1287  HN  THR A 128      22.610  16.128  22.043  0.00  0.00      ADPR H
ATOM   1288  HG1 THR A 128      25.524  16.150  22.603  0.00  0.00      ADPR H
ATOM   1289  N   LYS A 129      22.828  15.393  24.864  0.00  0.00      ADPR N
ATOM   1290  CA  LYS A 129      23.071  15.786  26.248  0.00  0.00      ADPR C
ATOM   1291  CB  LYS A 129      22.105  16.897  26.565  0.00  0.00      ADPR C
ATOM   1292  CG  LYS A 129      22.318  18.299  26.064  0.00  0.00      ADPR C
ATOM   1293  CD  LYS A 129      21.186  19.223  26.524  0.00  0.00      ADPR C
ATOM   1294  CE  LYS A 129      19.795  18.830  25.996  0.00  0.00      ADPR C
ATOM   1295  NZ  LYS A 129      18.832  19.911  26.239  0.00  0.00      ADPR N
ATOM   1296  C   LYS A 129      22.961  14.629  27.260  0.00  0.00      ADPR C
ATOM   1297  O   LYS A 129      23.540  14.710  28.340  0.00  0.00      ADPR O
ATOM   1298  HN  LYS A 129      22.004  15.777  24.448  0.00  0.00      ADPR H
ATOM   1299  HZ1 LYS A 129      18.008  19.535  26.662  0.00  0.00      ADPR H
ATOM   1300  HZ2 LYS A 129      19.240  20.590  26.850  0.00  0.00      ADPR H
ATOM   1301  HZ3 LYS A 129      18.592  20.345  25.371  0.00  0.00      ADPR H
ATOM   1302  N   PHE A 130      22.283  13.536  26.888  0.00  0.00      ADPR N
ATOM   1303  CA  PHE A 130      22.157  12.353  27.762  0.00  0.00      ADPR C
ATOM   1304  CB  PHE A 130      20.697  11.821  27.751  0.00  0.00      ADPR C
ATOM   1305  CG  PHE A 130      19.621  12.670  28.296  0.00  0.00      ADPR C
ATOM   1306  CD1 PHE A 130      19.248  12.665  29.719  0.00  0.00      ADPR C
ATOM   1307  CD2 PHE A 130      18.809  13.516  27.510  0.00  0.00      ADPR C
ATOM   1308  CE1 PHE A 130      18.347  13.395  30.219  0.00  0.00      ADPR C
ATOM   1309  CE2 PHE A 130      17.839  14.260  28.025  0.00  0.00      ADPR C
ATOM   1310  CZ  PHE A 130      17.555  14.314  29.411  0.00  0.00      ADPR C
ATOM   1311  C   PHE A 130      23.088  11.197  27.361  0.00  0.00      ADPR C
ATOM   1312  O   PHE A 130      23.047  10.126  27.970  0.00  0.00      ADPR O
ATOM   1313  HN  PHE A 130      21.821  13.444  26.006  0.00  0.00      ADPR H
ATOM   1314  N   LEU A 131      24.040  11.470  26.468  0.00  0.00      ADPR N
ATOM   1315  CA  LEU A 131      24.953  10.430  25.960  0.00  0.00      ADPR C
ATOM   1316  CB  LEU A 131      25.668  10.891  24.696  0.00  0.00      ADPR C
ATOM   1317  CG  LEU A 131      24.726  10.962  23.498  0.00  0.00      ADPR C
ATOM   1318  CD1 LEU A 131      25.622  11.246  22.312  0.00  0.00      ADPR C
ATOM   1319  CD2 LEU A 131      24.007   9.643  23.199  0.00  0.00      ADPR C
ATOM   1320  C   LEU A 131      25.981   9.879  26.947  0.00  0.00      ADPR C
ATOM   1321  O   LEU A 131      26.498   8.782  26.757  0.00  0.00      ADPR O
ATOM   1322  HN  LEU A 131      24.200  12.380  26.086  0.00  0.00      ADPR H
ATOM   1323  N   GLU A 132      26.252  10.650  27.992  0.00  0.00      ADPR N
ATOM   1324  CA  GLU A 132      27.282  10.282  28.979  0.00  0.00      ADPR C
ATOM   1325  CB  GLU A 132      28.104  11.516  29.345  0.00  0.00      ADPR C
ATOM   1326  CG  GLU A 132      28.903  12.004  28.133  0.00  0.00      ADPR C
ATOM   1327  CD  GLU A 132      29.964  11.007  27.646  0.00  0.00      ADPR C
ATOM   1328  OE1 GLU A 132      30.563  10.322  28.506  0.00  0.00      ADPR O
ATOM   1329  OE2 GLU A 132      30.181  10.994  26.419  0.00  0.00      ADPR O
ATOM   1330  C   GLU A 132      26.720   9.618  30.237  0.00  0.00      ADPR C
ATOM   1331  O   GLU A 132      27.470   9.151  31.094  0.00  0.00      ADPR O
ATOM   1332  HN  GLU A 132      25.789  11.516  28.182  0.00  0.00      ADPR H
ATOM   1333  N   ASP A 133      25.395   9.614  30.349  0.00  0.00      ADPR N
ATOM   1334  CA  ASP A 133      24.706   8.957  31.469  0.00  0.00      ADPR C
ATOM   1335  CB  ASP A 133      23.191   9.138  31.360  0.00  0.00      ADPR C
ATOM   1336  CG  ASP A 133      22.823  10.613  31.398  0.00  0.00      ADPR C
ATOM   1337  OD1 ASP A 133      23.606  11.363  31.980  0.00  0.00      ADPR O
ATOM   1338  OD2 ASP A 133      21.732  10.967  30.931  0.00  0.00      ADPR O
ATOM   1339  C   ASP A 133      25.034   7.459  31.510  0.00  0.00      ADPR C
ATOM   1340  O   ASP A 133      25.179   6.822  30.477  0.00  0.00      ADPR O
ATOM   1341  HN  ASP A 133      24.782  10.050  29.691  0.00  0.00      ADPR H
ATOM   1342  N   GLN A 134      25.151   6.905  32.711  0.00  0.00      ADPR N
ATOM   1343  CA  GLN A 134      24.941   7.622  33.986  0.00  0.00      ADPR C
ATOM   1344  CB  GLN A 134      24.375   6.673  35.035  0.00  0.00      ADPR C
ATOM   1345  CG  GLN A 134      23.029   6.063  34.650  0.00  0.00      ADPR C
ATOM   1346  CD  GLN A 134      22.592   5.076  35.731  0.00  0.00      ADPR C
ATOM   1347  OE1 GLN A 134      23.376   4.387  36.369  0.00  0.00      ADPR O
ATOM   1348  NE2 GLN A 134      21.297   4.998  35.938  0.00  0.00      ADPR N
ATOM   1349  C   GLN A 134      26.226   8.225  34.566  0.00  0.00      ADPR C
ATOM   1350  O   GLN A 134      26.182   8.836  35.629  0.00  0.00      ADPR O
ATOM   1351  HN  GLN A 134      25.395   5.943  32.838  0.00  0.00      ADPR H
ATOM   1352 1HE2 GLN A 134      20.938   4.368  36.626  0.00  0.00      ADPR H
ATOM   1353 2HE2 GLN A 134      20.671   5.569  35.407  0.00  0.00      ADPR H
ATOM   1354  N   ILE A 135      27.330   8.103  33.827  0.00  0.00      ADPR N
ATOM   1355  CA  ILE A 135      28.639   8.594  34.304  0.00  0.00      ADPR C
ATOM   1356  CB  ILE A 135      29.763   8.259  33.303  0.00  0.00      ADPR C
ATOM   1357  CG2 ILE A 135      31.107   8.837  33.787  0.00  0.00      ADPR C
ATOM   1358  CG1 ILE A 135      29.846   6.736  33.090  0.00  0.00      ADPR C
ATOM   1359  CD1 ILE A 135      30.896   6.285  32.064  0.00  0.00      ADPR C
ATOM   1360  C   ILE A 135      28.550  10.103  34.585  0.00  0.00      ADPR C
ATOM   1361  O   ILE A 135      29.024  10.583  35.611  0.00  0.00      ADPR O
ATOM   1362  HN  ILE A 135      27.352   7.682  32.920  0.00  0.00      ADPR H
ATOM   1363  N   VAL A 136      27.985  10.819  33.619  0.00  0.00      ADPR N
ATOM   1364  CA  VAL A 136      27.717  12.259  33.752  0.00  0.00      ADPR C
ATOM   1365  CB  VAL A 136      28.720  13.076  32.920  0.00  0.00      ADPR C
ATOM   1366  CG1 VAL A 136      28.433  14.577  32.990  0.00  0.00      ADPR C
ATOM   1367  CG2 VAL A 136      30.163  12.829  33.374  0.00  0.00      ADPR C
ATOM   1368  C   VAL A 136      26.283  12.486  33.284  0.00  0.00      ADPR C
ATOM   1369  O   VAL A 136      25.987  12.322  32.100  0.00  0.00      ADPR O
ATOM   1370  HN  VAL A 136      27.704  10.434  32.740  0.00  0.00      ADPR H
ATOM   1371  N   HIS A 137      25.453  12.858  34.252  0.00  0.00      ADPR N
ATOM   1372  CA  HIS A 137      24.022  13.055  34.028  0.00  0.00      ADPR C
ATOM   1373  ND1 HIS A 137      22.639  10.984  36.037  0.00  0.00      ADPR N
ATOM   1374  CG  HIS A 137      23.288  12.131  36.229  0.00  0.00      ADPR C
ATOM   1375  CB  HIS A 137      23.286  13.356  35.325  0.00  0.00      ADPR C
ATOM   1376  NE2 HIS A 137      23.612  10.911  37.952  0.00  0.00      ADPR N
ATOM   1377  CD2 HIS A 137      23.898  12.083  37.405  0.00  0.00      ADPR C
ATOM   1378  CE1 HIS A 137      22.846  10.225  37.109  0.00  0.00      ADPR C
ATOM   1379  C   HIS A 137      23.784  14.113  32.956  0.00  0.00      ADPR C
ATOM   1380  O   HIS A 137      24.525  15.057  32.784  0.00  0.00      ADPR O
ATOM   1381  HN  HIS A 137      25.744  13.028  35.193  0.00  0.00      ADPR H
ATOM   1382  HE2 HIS A 137      23.921  10.595  38.849  0.00  0.00      ADPR H
ATOM   1383  N   HIS A 138      22.647  13.922  32.284  0.00  0.00      ADPR N
ATOM   1384  CA  HIS A 138      22.217  14.990  31.416  0.00  0.00      ADPR C
ATOM   1385  ND1 HIS A 138      20.395  15.734  28.666  0.00  0.00      ADPR N
ATOM   1386  CG  HIS A 138      20.250  15.740  29.958  0.00  0.00      ADPR C
ATOM   1387  CB  HIS A 138      20.874  14.689  30.849  0.00  0.00      ADPR C
ATOM   1388  NE2 HIS A 138      18.829  17.051  29.058  0.00  0.00      ADPR N
ATOM   1389  CD2 HIS A 138      19.284  16.613  30.216  0.00  0.00      ADPR C
ATOM   1390  CE1 HIS A 138      19.526  16.527  28.072  0.00  0.00      ADPR C
ATOM   1391  C   HIS A 138      21.907  16.195  32.272  0.00  0.00      ADPR C
ATOM   1392  O   HIS A 138      21.703  17.140  31.585  0.00  0.00      ADPR O
ATOM   1393  HN  HIS A 138      22.063  13.111  32.323  0.00  0.00      ADPR H
ATOM   1394  HE2 HIS A 138      18.066  17.688  28.946  0.00  0.00      ADPR H
ATOM   1395  N   PRO A 139      21.389  16.180  33.483  0.00  0.00      ADPR N
ATOM   1396  CA  PRO A 139      21.165  17.409  34.272  0.00  0.00      ADPR C
ATOM   1397  CD  PRO A 139      20.704  15.055  34.151  0.00  0.00      ADPR C
ATOM   1398  CB  PRO A 139      20.822  16.902  35.659  0.00  0.00      ADPR C
ATOM   1399  CG  PRO A 139      20.014  15.646  35.365  0.00  0.00      ADPR C
ATOM   1400  C   PRO A 139      22.407  18.268  34.366  0.00  0.00      ADPR C
ATOM   1401  O   PRO A 139      22.228  19.489  34.391  0.00  0.00      ADPR O
ATOM   1402  N   GLU A 140      23.595  17.667  34.493  0.00  0.00      ADPR N
ATOM   1403  CA  GLU A 140      24.883  18.354  34.493  0.00  0.00      ADPR C
ATOM   1404  CB  GLU A 140      26.021  17.356  34.780  0.00  0.00      ADPR C
ATOM   1405  CG  GLU A 140      25.821  16.699  36.149  0.00  0.00      ADPR C
ATOM   1406  CD  GLU A 140      26.976  15.789  36.568  0.00  0.00      ADPR C
ATOM   1407  OE1 GLU A 140      27.639  15.221  35.685  0.00  0.00      ADPR O
ATOM   1408  OE2 GLU A 140      27.136  15.638  37.793  0.00  0.00      ADPR O
ATOM   1409  C   GLU A 140      25.189  18.995  33.085  0.00  0.00      ADPR C
ATOM   1410  O   GLU A 140      25.933  18.641  32.353  0.00  0.00      ADPR O
ATOM   1411  HN  GLU A 140      23.683  16.677  34.600  0.00  0.00      ADPR H
ATOM   1412  N   THR A 141      24.268  20.072  32.920  0.00  0.00      ADPR N
ATOM   1413  CA  THR A 141      23.953  20.686  31.632  0.00  0.00      ADPR C
ATOM   1414  CB  THR A 141      23.240  19.680  30.723  0.00  0.00      ADPR C
ATOM   1415  OG1 THR A 141      22.039  19.434  31.397  0.00  0.00      ADPR O
ATOM   1416  CG2 THR A 141      23.847  18.299  30.454  0.00  0.00      ADPR C
ATOM   1417  C   THR A 141      22.874  21.795  31.996  0.00  0.00      ADPR C
ATOM   1418  O   THR A 141      22.308  21.756  33.051  0.00  0.00      ADPR O
ATOM   1419  HN  THR A 141      23.772  20.482  33.686  0.00  0.00      ADPR H
ATOM   1420  HG1 THR A 141      21.671  18.549  31.112  0.00  0.00      ADPR H
ATOM   1421  N   MET A 142      22.372  22.466  30.939  0.00  0.00      ADPR N
ATOM   1422  CA  MET A 142      21.307  23.513  31.081  0.00  0.00      ADPR C
ATOM   1423  CB  MET A 142      21.924  24.822  30.602  0.00  0.00      ADPR C
ATOM   1424  CG  MET A 142      23.152  25.254  31.405  0.00  0.00      ADPR C
ATOM   1425  SD  MET A 142      22.760  25.674  33.140  0.00  0.00      ADPR S
ATOM   1426  CE  MET A 142      23.319  24.265  34.063  0.00  0.00      ADPR C
ATOM   1427  C   MET A 142      19.959  23.282  30.345  0.00  0.00      ADPR C
ATOM   1428  O   MET A 142      19.175  24.255  30.180  0.00  0.00      ADPR O
ATOM   1429  HN  MET A 142      22.671  22.315  29.997  0.00  0.00      ADPR H
ATOM   1430  N   PRO A 143      19.536  22.089  30.018  0.00  0.00      ADPR N
ATOM   1431  CA  PRO A 143      18.314  21.687  29.306  0.00  0.00      ADPR C
ATOM   1432  CD  PRO A 143      20.029  20.886  30.637  0.00  0.00      ADPR C
ATOM   1433  CB  PRO A 143      18.410  20.181  29.180  0.00  0.00      ADPR C
ATOM   1434  CG  PRO A 143      19.073  19.753  30.478  0.00  0.00      ADPR C
ATOM   1435  C   PRO A 143      17.084  22.002  30.153  0.00  0.00      ADPR C
ATOM   1436  O   PRO A 143      16.117  22.491  29.593  0.00  0.00      ADPR O
ATOM   1437  N   SER A 144      17.186  21.830  31.477  0.00  0.00      ADPR N
ATOM   1438  CA  SER A 144      16.097  22.185  32.404  0.00  0.00      ADPR C
ATOM   1439  CB  SER A 144      16.436  21.727  33.823  0.00  0.00      ADPR C
ATOM   1440  OG  SER A 144      15.304  21.960  34.660  0.00  0.00      ADPR O
ATOM   1441  C   SER A 144      15.844  23.701  32.388  0.00  0.00      ADPR C
ATOM   1442  O   SER A 144      14.753  24.171  32.694  0.00  0.00      ADPR O
ATOM   1443  HN  SER A 144      17.997  21.454  31.925  0.00  0.00      ADPR H
ATOM   1444  HG  SER A 144      15.511  21.663  35.592  0.00  0.00      ADPR H
ATOM   1445  N   GLU A 145      16.861  24.442  31.956  0.00  0.00      ADPR N
ATOM   1446  CA  GLU A 145      16.813  25.906  31.813  0.00  0.00      ADPR C
ATOM   1447  CB  GLU A 145      18.150  26.469  32.306  0.00  0.00      ADPR C
ATOM   1448  CG  GLU A 145      18.323  26.276  33.816  0.00  0.00      ADPR C
ATOM   1449  CD  GLU A 145      17.373  27.129  34.671  0.00  0.00      ADPR C
ATOM   1450  OE1 GLU A 145      16.575  27.908  34.103  0.00  0.00      ADPR O
ATOM   1451  OE2 GLU A 145      17.530  27.042  35.906  0.00  0.00      ADPR O
ATOM   1452  C   GLU A 145      16.577  26.337  30.360  0.00  0.00      ADPR C
ATOM   1453  O   GLU A 145      16.737  27.503  30.010  0.00  0.00      ADPR O
ATOM   1454  HN  GLU A 145      17.742  24.049  31.694  0.00  0.00      ADPR H
ATOM   1455  N   ASP A 146      16.196  25.366  29.527  0.00  0.00      ADPR N
ATOM   1456  CA  ASP A 146      15.921  25.561  28.098  0.00  0.00      ADPR C
ATOM   1457  CB  ASP A 146      14.656  26.420  27.934  0.00  0.00      ADPR C
ATOM   1458  CG  ASP A 146      14.163  26.445  26.484  0.00  0.00      ADPR C
ATOM   1459  OD1 ASP A 146      14.447  25.460  25.763  0.00  0.00      ADPR O
ATOM   1460  OD2 ASP A 146      13.437  27.405  26.150  0.00  0.00      ADPR O
ATOM   1461  C   ASP A 146      17.127  26.127  27.325  0.00  0.00      ADPR C
ATOM   1462  O   ASP A 146      16.968  26.956  26.432  0.00  0.00      ADPR O
ATOM   1463  HN  ASP A 146      16.069  24.420  29.826  0.00  0.00      ADPR H
ATOM   1464  N   TYR A 147      18.319  25.685  27.724  0.00  0.00      ADPR N
ATOM   1465  CA  TYR A 147      19.570  25.956  26.994  0.00  0.00      ADPR C
ATOM   1466  CB  TYR A 147      20.556  26.794  27.818  0.00  0.00      ADPR C
ATOM   1467  CG  TYR A 147      19.988  28.167  28.221  0.00  0.00      ADPR C
ATOM   1468  CD1 TYR A 147      18.915  28.687  27.559  0.00  0.00      ADPR C
ATOM   1469  CD2 TYR A 147      20.362  28.675  29.438  0.00  0.00      ADPR C
ATOM   1470  CE1 TYR A 147      18.089  29.596  28.139  0.00  0.00      ADPR C
ATOM   1471  CE2 TYR A 147      19.563  29.714  30.025  0.00  0.00      ADPR C
ATOM   1472  CZ  TYR A 147      18.463  30.077  29.484  0.00  0.00      ADPR C
ATOM   1473  OH  TYR A 147      17.706  30.972  30.204  0.00  0.00      ADPR O
ATOM   1474  C   TYR A 147      20.214  24.621  26.655  0.00  0.00      ADPR C
ATOM   1475  O   TYR A 147      20.343  23.750  27.510  0.00  0.00      ADPR O
ATOM   1476  HN  TYR A 147      18.449  25.136  28.550  0.00  0.00      ADPR H
ATOM   1477  HH  TYR A 147      18.149  31.153  31.082  0.00  0.00      ADPR H
ATOM   1478  N   TYR A 148      20.680  24.524  25.417  0.00  0.00      ADPR N
ATOM   1479  CA  TYR A 148      21.302  23.279  24.949  0.00  0.00      ADPR C
ATOM   1480  CB  TYR A 148      20.902  22.999  23.499  0.00  0.00      ADPR C
ATOM   1481  CG  TYR A 148      21.531  21.693  23.009  0.00  0.00      ADPR C
ATOM   1482  CD1 TYR A 148      21.124  20.502  23.561  0.00  0.00      ADPR C
ATOM   1483  CD2 TYR A 148      22.538  21.673  22.064  0.00  0.00      ADPR C
ATOM   1484  CE1 TYR A 148      21.707  19.296  23.199  0.00  0.00      ADPR C
ATOM   1485  CE2 TYR A 148      23.128  20.474  21.696  0.00  0.00      ADPR C
ATOM   1486  CZ  TYR A 148      22.722  19.274  22.265  0.00  0.00      ADPR C
ATOM   1487  OH  TYR A 148      23.295  18.092  21.926  0.00  0.00      ADPR O
ATOM   1488  C   TYR A 148      22.825  23.351  25.115  0.00  0.00      ADPR C
ATOM   1489  O   TYR A 148      23.572  23.648  24.187  0.00  0.00      ADPR O
ATOM   1490  HN  TYR A 148      20.645  25.258  24.739  0.00  0.00      ADPR H
ATOM   1491  HH  TYR A 148      23.973  18.244  21.207  0.00  0.00      ADPR H
ATOM   1492  N   ALA A 149      23.214  23.217  26.375  0.00  0.00      ADPR N
ATOM   1493  CA  ALA A 149      24.625  23.223  26.781  0.00  0.00      ADPR C
ATOM   1494  CB  ALA A 149      24.991  24.590  27.362  0.00  0.00      ADPR C
ATOM   1495  C   ALA A 149      24.811  22.146  27.845  0.00  0.00      ADPR C
ATOM   1496  O   ALA A 149      23.909  21.906  28.645  0.00  0.00      ADPR O
ATOM   1497  HN  ALA A 149      22.576  23.103  27.137  0.00  0.00      ADPR H
ATOM   1498  N   TYR A 150      25.996  21.546  27.818  0.00  0.00      ADPR N
ATOM   1499  CA  TYR A 150      26.333  20.450  28.725  0.00  0.00      ADPR C
ATOM   1500  CB  TYR A 150      25.623  19.213  28.230  0.00  0.00      ADPR C
ATOM   1501  CG  TYR A 150      26.015  18.472  26.999  0.00  0.00      ADPR C
ATOM   1502  CD1 TYR A 150      25.412  18.867  25.830  0.00  0.00      ADPR C
ATOM   1503  CD2 TYR A 150      26.832  17.368  27.129  0.00  0.00      ADPR C
ATOM   1504  CE1 TYR A 150      25.649  18.121  24.702  0.00  0.00      ADPR C
ATOM   1505  CE2 TYR A 150      27.083  16.626  25.993  0.00  0.00      ADPR C
ATOM   1506  CZ  TYR A 150      26.488  17.030  24.806  0.00  0.00      ADPR C
ATOM   1507  OH  TYR A 150      26.789  16.389  23.671  0.00  0.00      ADPR O
ATOM   1508  C   TYR A 150      27.825  20.173  28.761  0.00  0.00      ADPR C
ATOM   1509  O   TYR A 150      28.540  20.536  27.832  0.00  0.00      ADPR O
ATOM   1510  HN  TYR A 150      26.730  21.796  27.187  0.00  0.00      ADPR H
ATOM   1511  HH  TYR A 150      27.276  15.542  23.885  0.00  0.00      ADPR H
ATOM   1512  N   HIS A 151      28.231  19.544  29.854  0.00  0.00      ADPR N
ATOM   1513  CA  HIS A 151      29.646  19.235  30.087  0.00  0.00      ADPR C
ATOM   1514  ND1 HIS A 151      28.425  20.850  32.688  0.00  0.00      ADPR N
ATOM   1515  CG  HIS A 151      29.595  20.304  32.396  0.00  0.00      ADPR C
ATOM   1516  CB  HIS A 151      30.257  20.290  31.015  0.00  0.00      ADPR C
ATOM   1517  NE2 HIS A 151      29.251  20.173  34.511  0.00  0.00      ADPR N
ATOM   1518  CD2 HIS A 151      30.106  19.864  33.537  0.00  0.00      ADPR C
ATOM   1519  CE1 HIS A 151      28.206  20.792  33.988  0.00  0.00      ADPR C
ATOM   1520  C   HIS A 151      29.768  17.837  30.693  0.00  0.00      ADPR C
ATOM   1521  O   HIS A 151      28.885  17.378  31.406  0.00  0.00      ADPR O
ATOM   1522  HN  HIS A 151      27.617  19.241  30.583  0.00  0.00      ADPR H
ATOM   1523  HE2 HIS A 151      29.379  19.970  35.482  0.00  0.00      ADPR H
ATOM   1524  N   PHE A 152      30.905  17.216  30.407  0.00  0.00      ADPR N
ATOM   1525  CA  PHE A 152      31.204  15.853  30.871  0.00  0.00      ADPR C
ATOM   1526  CB  PHE A 152      30.399  14.837  30.048  0.00  0.00      ADPR C
ATOM   1527  CG  PHE A 152      30.816  14.794  28.580  0.00  0.00      ADPR C
ATOM   1528  CD1 PHE A 152      30.321  15.731  27.684  0.00  0.00      ADPR C
ATOM   1529  CD2 PHE A 152      31.685  13.797  28.161  0.00  0.00      ADPR C
ATOM   1530  CE1 PHE A 152      30.703  15.671  26.352  0.00  0.00      ADPR C
ATOM   1531  CE2 PHE A 152      32.055  13.731  26.827  0.00  0.00      ADPR C
ATOM   1532  CZ  PHE A 152      31.567  14.668  25.926  0.00  0.00      ADPR C
ATOM   1533  C   PHE A 152      32.706  15.587  30.726  0.00  0.00      ADPR C
ATOM   1534  O   PHE A 152      33.384  16.235  29.936  0.00  0.00      ADPR O
ATOM   1535  HN  PHE A 152      31.634  17.627  29.860  0.00  0.00      ADPR H
ATOM   1536  N   VAL A 153      33.163  14.619  31.514  0.00  0.00      ADPR N
ATOM   1537  CA  VAL A 153      34.554  14.147  31.501  0.00  0.00      ADPR C
ATOM   1538  CB  VAL A 153      35.111  14.027  32.934  0.00  0.00      ADPR C
ATOM   1539  CG1 VAL A 153      34.308  13.067  33.813  0.00  0.00      ADPR C
ATOM   1540  CG2 VAL A 153      36.562  13.554  32.963  0.00  0.00      ADPR C
ATOM   1541  C   VAL A 153      34.642  12.834  30.696  0.00  0.00      ADPR C
ATOM   1542  O   VAL A 153      34.185  11.785  31.135  0.00  0.00      ADPR O
ATOM   1543  HN  VAL A 153      32.587  14.140  32.176  0.00  0.00      ADPR H
ATOM   1544  N   PRO A 154      35.170  12.941  29.475  0.00  0.00      ADPR N
ATOM   1545  CA  PRO A 154      35.356  11.779  28.593  0.00  0.00      ADPR C
ATOM   1546  CD  PRO A 154      35.653  14.194  28.872  0.00  0.00      ADPR C
ATOM   1547  CB  PRO A 154      35.568  12.419  27.222  0.00  0.00      ADPR C
ATOM   1548  CG  PRO A 154      36.188  13.785  27.514  0.00  0.00      ADPR C
ATOM   1549  C   PRO A 154      36.506  10.863  29.047  0.00  0.00      ADPR C
ATOM   1550  O   PRO A 154      36.571   9.693  28.680  0.00  0.00      ADPR O
ATOM   1551  N   PHE A 155      37.407  11.428  29.852  0.00  0.00      ADPR N
ATOM   1552  CA  PHE A 155      38.653  10.767  30.260  0.00  0.00      ADPR C
ATOM   1553  CB  PHE A 155      39.570  10.586  29.038  0.00  0.00      ADPR C
ATOM   1554  CG  PHE A 155      39.938  11.896  28.378  0.00  0.00      ADPR C
ATOM   1555  CD1 PHE A 155      39.019  12.617  27.620  0.00  0.00      ADPR C
ATOM   1556  CD2 PHE A 155      41.252  12.286  28.315  0.00  0.00      ADPR C
ATOM   1557  CE1 PHE A 155      39.350  13.737  26.884  0.00  0.00      ADPR C
ATOM   1558  CE2 PHE A 155      41.572  13.339  27.540  0.00  0.00      ADPR C
ATOM   1559  CZ  PHE A 155      40.642  14.145  26.825  0.00  0.00      ADPR C
ATOM   1560  C   PHE A 155      39.340  11.576  31.370  0.00  0.00      ADPR C
ATOM   1561  O   PHE A 155      39.135  12.788  31.466  0.00  0.00      ADPR O
ATOM   1562  HN  PHE A 155      37.297  12.345  30.236  0.00  0.00      ADPR H
ATOM   1563  N   PRO A 156      40.111  10.884  32.228  0.00  0.00      ADPR N
ATOM   1564  CA  PRO A 156      40.719  11.474  33.432  0.00  0.00      ADPR C
ATOM   1565  CD  PRO A 156      40.457   9.453  32.125  0.00  0.00      ADPR C
ATOM   1566  CB  PRO A 156      41.722  10.422  33.903  0.00  0.00      ADPR C
ATOM   1567  CG  PRO A 156      41.072   9.110  33.477  0.00  0.00      ADPR C
ATOM   1568  C   PRO A 156      41.466  12.756  33.082  0.00  0.00      ADPR C
ATOM   1569  O   PRO A 156      42.234  12.775  32.125  0.00  0.00      ADPR O
ATOM   1570  N   LYS A 157      41.187  13.798  33.865  0.00  0.00      ADPR N
ATOM   1571  CA  LYS A 157      41.852  15.119  33.756  0.00  0.00      ADPR C
ATOM   1572  CB  LYS A 157      43.380  14.952  33.731  0.00  0.00      ADPR C
ATOM   1573  CG  LYS A 157      43.905  14.275  35.002  0.00  0.00      ADPR C
ATOM   1574  CD  LYS A 157      43.766  15.193  36.215  0.00  0.00      ADPR C
ATOM   1575  CE  LYS A 157      44.695  16.388  36.039  0.00  0.00      ADPR C
ATOM   1576  NZ  LYS A 157      44.584  17.279  37.188  0.00  0.00      ADPR N
ATOM   1577  C   LYS A 157      41.427  15.946  32.535  0.00  0.00      ADPR C
ATOM   1578  O   LYS A 157      41.997  16.998  32.245  0.00  0.00      ADPR O
ATOM   1579  HN  LYS A 157      40.500  13.760  34.591  0.00  0.00      ADPR H
ATOM   1580  HZ1 LYS A 157      45.344  17.929  37.181  0.00  0.00      ADPR H
ATOM   1581  HZ2 LYS A 157      43.719  17.779  37.141  0.00  0.00      ADPR H
ATOM   1582  HZ3 LYS A 157      44.612  16.742  38.031  0.00  0.00      ADPR H
ATOM   1583  N   PHE A 158      40.348  15.522  31.890  0.00  0.00      ADPR N
ATOM   1584  CA  PHE A 158      39.811  16.288  30.761  0.00  0.00      ADPR C
ATOM   1585  CB  PHE A 158      40.141  15.571  29.480  0.00  0.00      ADPR C
ATOM   1586  CG  PHE A 158      41.647  15.626  29.290  0.00  0.00      ADPR C
ATOM   1587  CD1 PHE A 158      42.188  16.652  28.513  0.00  0.00      ADPR C
ATOM   1588  CD2 PHE A 158      42.450  14.619  29.766  0.00  0.00      ADPR C
ATOM   1589  CE1 PHE A 158      43.544  16.631  28.258  0.00  0.00      ADPR C
ATOM   1590  CE2 PHE A 158      43.783  14.550  29.424  0.00  0.00      ADPR C
ATOM   1591  CZ  PHE A 158      44.346  15.588  28.668  0.00  0.00      ADPR C
ATOM   1592  C   PHE A 158      38.315  16.475  30.837  0.00  0.00      ADPR C
ATOM   1593  O   PHE A 158      37.606  15.628  31.362  0.00  0.00      ADPR O
ATOM   1594  HN  PHE A 158      39.843  14.688  32.114  0.00  0.00      ADPR H
ATOM   1595  N   ARG A 159      37.865  17.608  30.344  0.00  0.00      ADPR N
ATOM   1596  CA  ARG A 159      36.428  17.904  30.325  0.00  0.00      ADPR C
ATOM   1597  CB  ARG A 159      36.109  18.804  31.515  0.00  0.00      ADPR C
ATOM   1598  CG  ARG A 159      34.602  18.978  31.716  0.00  0.00      ADPR C
ATOM   1599  CD  ARG A 159      34.316  19.556  33.101  0.00  0.00      ADPR C
ATOM   1600  NE  ARG A 159      34.804  18.608  34.119  0.00  0.00      ADPR N
ATOM   1601  CZ  ARG A 159      34.155  17.546  34.597  0.00  0.00      ADPR C
ATOM   1602  NH1 ARG A 159      32.922  17.263  34.196  0.00  0.00      ADPR N
ATOM   1603  NH2 ARG A 159      34.755  16.727  35.451  0.00  0.00      ADPR N
ATOM   1604  C   ARG A 159      36.032  18.562  29.006  0.00  0.00      ADPR C
ATOM   1605  O   ARG A 159      36.760  19.390  28.460  0.00  0.00      ADPR O
ATOM   1606  HN  ARG A 159      38.446  18.326  29.960  0.00  0.00      ADPR H
ATOM   1607  HE  ARG A 159      35.717  18.779  34.490  0.00  0.00      ADPR H
ATOM   1608 1HH1 ARG A 159      32.467  17.850  33.526  0.00  0.00      ADPR H
ATOM   1609 2HH1 ARG A 159      32.448  16.463  34.564  0.00  0.00      ADPR H
ATOM   1610 1HH2 ARG A 159      35.696  16.906  35.738  0.00  0.00      ADPR H
ATOM   1611 2HH2 ARG A 159      34.266  15.931  35.808  0.00  0.00      ADPR H
ATOM   1612  N   PHE A 160      34.873  18.134  28.522  0.00  0.00      ADPR N
ATOM   1613  CA  PHE A 160      34.242  18.700  27.320  0.00  0.00      ADPR C
ATOM   1614  CB  PHE A 160      33.726  17.579  26.413  0.00  0.00      ADPR C
ATOM   1615  CG  PHE A 160      34.785  16.858  25.572  0.00  0.00      ADPR C
ATOM   1616  CD1 PHE A 160      36.131  16.850  25.920  0.00  0.00      ADPR C
ATOM   1617  CD2 PHE A 160      34.381  16.205  24.417  0.00  0.00      ADPR C
ATOM   1618  CE1 PHE A 160      37.073  16.245  25.102  0.00  0.00      ADPR C
ATOM   1619  CE2 PHE A 160      35.316  15.568  23.611  0.00  0.00      ADPR C
ATOM   1620  CZ  PHE A 160      36.664  15.602  23.946  0.00  0.00      ADPR C
ATOM   1621  C   PHE A 160      33.045  19.547  27.731  0.00  0.00      ADPR C
ATOM   1622  O   PHE A 160      32.281  19.166  28.614  0.00  0.00      ADPR O
ATOM   1623  HN  PHE A 160      34.346  17.395  28.941  0.00  0.00      ADPR H
ATOM   1624  N   ILE A 161      32.944  20.699  27.081  0.00  0.00      ADPR N
ATOM   1625  CA  ILE A 161      31.797  21.601  27.275  0.00  0.00      ADPR C
ATOM   1626  CB  ILE A 161      32.219  22.863  28.051  0.00  0.00      ADPR C
ATOM   1627  CG2 ILE A 161      31.026  23.823  28.207  0.00  0.00      ADPR C
ATOM   1628  CG1 ILE A 161      32.805  22.490  29.421  0.00  0.00      ADPR C
ATOM   1629  CD1 ILE A 161      33.375  23.698  30.166  0.00  0.00      ADPR C
ATOM   1630  C   ILE A 161      31.243  21.963  25.893  0.00  0.00      ADPR C
ATOM   1631  O   ILE A 161      31.965  22.502  25.061  0.00  0.00      ADPR O
ATOM   1632  HN  ILE A 161      33.624  21.031  26.427  0.00  0.00      ADPR H
ATOM   1633  N   LEU A 162      29.945  21.729  25.734  0.00  0.00      ADPR N
ATOM   1634  CA  LEU A 162      29.192  22.137  24.536  0.00  0.00      ADPR C
ATOM   1635  CB  LEU A 162      28.295  21.007  23.998  0.00  0.00      ADPR C
ATOM   1636  CG  LEU A 162      29.026  19.953  23.148  0.00  0.00      ADPR C
ATOM   1637  CD1 LEU A 162      30.008  19.080  23.941  0.00  0.00      ADPR C
ATOM   1638  CD2 LEU A 162      28.066  19.127  22.300  0.00  0.00      ADPR C
ATOM   1639  C   LEU A 162      28.333  23.346  24.886  0.00  0.00      ADPR C
ATOM   1640  O   LEU A 162      27.561  23.303  25.839  0.00  0.00      ADPR O
ATOM   1641  HN  LEU A 162      29.387  21.259  26.418  0.00  0.00      ADPR H
ATOM   1642  N   LEU A 163      28.493  24.390  24.082  0.00  0.00      ADPR N
ATOM   1643  CA  LEU A 163      27.771  25.650  24.289  0.00  0.00      ADPR C
ATOM   1644  CB  LEU A 163      28.737  26.838  24.211  0.00  0.00      ADPR C
ATOM   1645  CG  LEU A 163      29.845  26.798  25.270  0.00  0.00      ADPR C
ATOM   1646  CD1 LEU A 163      30.701  28.055  25.141  0.00  0.00      ADPR C
ATOM   1647  CD2 LEU A 163      29.284  26.705  26.692  0.00  0.00      ADPR C
ATOM   1648  C   LEU A 163      26.642  25.813  23.276  0.00  0.00      ADPR C
ATOM   1649  O   LEU A 163      26.654  25.258  22.180  0.00  0.00      ADPR O
ATOM   1650  HN  LEU A 163      29.106  24.394  23.292  0.00  0.00      ADPR H
ATOM   1651  N   ASP A 164      25.693  26.644  23.684  0.00  0.00      ADPR N
ATOM   1652  CA  ASP A 164      24.526  26.976  22.868  0.00  0.00      ADPR C
ATOM   1653  CB  ASP A 164      23.279  26.784  23.733  0.00  0.00      ADPR C
ATOM   1654  CG  ASP A 164      21.983  26.986  22.953  0.00  0.00      ADPR C
ATOM   1655  OD1 ASP A 164      22.032  27.487  21.802  0.00  0.00      ADPR O
ATOM   1656  OD2 ASP A 164      20.950  26.736  23.598  0.00  0.00      ADPR O
ATOM   1657  C   ASP A 164      24.671  28.435  22.418  0.00  0.00      ADPR C
ATOM   1658  O   ASP A 164      24.196  29.357  23.080  0.00  0.00      ADPR O
ATOM   1659  HN  ASP A 164      25.707  27.100  24.574  0.00  0.00      ADPR H
ATOM   1660  N   ALA A 165      25.286  28.589  21.249  0.00  0.00      ADPR N
ATOM   1661  CA  ALA A 165      25.560  29.913  20.659  0.00  0.00      ADPR C
ATOM   1662  CB  ALA A 165      26.540  29.742  19.501  0.00  0.00      ADPR C
ATOM   1663  C   ALA A 165      24.309  30.680  20.198  0.00  0.00      ADPR C
ATOM   1664  O   ALA A 165      24.386  31.853  19.843  0.00  0.00      ADPR O
ATOM   1665  HN  ALA A 165      25.604  27.823  20.690  0.00  0.00      ADPR H
ATOM   1666  N   TYR A 166      23.171  29.991  20.182  0.00  0.00      ADPR N
ATOM   1667  CA  TYR A 166      21.887  30.612  19.811  0.00  0.00      ADPR C
ATOM   1668  CB  TYR A 166      21.281  29.856  18.628  0.00  0.00      ADPR C
ATOM   1669  CG  TYR A 166      22.149  30.031  17.383  0.00  0.00      ADPR C
ATOM   1670  CD1 TYR A 166      23.232  29.186  17.176  0.00  0.00      ADPR C
ATOM   1671  CD2 TYR A 166      21.918  31.092  16.518  0.00  0.00      ADPR C
ATOM   1672  CE1 TYR A 166      24.091  29.413  16.112  0.00  0.00      ADPR C
ATOM   1673  CE2 TYR A 166      22.773  31.318  15.449  0.00  0.00      ADPR C
ATOM   1674  CZ  TYR A 166      23.860  30.477  15.249  0.00  0.00      ADPR C
ATOM   1675  OH  TYR A 166      24.668  30.645  14.172  0.00  0.00      ADPR O
ATOM   1676  C   TYR A 166      20.925  30.662  20.998  0.00  0.00      ADPR C
ATOM   1677  O   TYR A 166      19.711  30.782  20.838  0.00  0.00      ADPR O
ATOM   1678  HN  TYR A 166      23.105  29.021  20.416  0.00  0.00      ADPR H
ATOM   1679  HH  TYR A 166      24.338  31.413  13.623  0.00  0.00      ADPR H
ATOM   1680  N   ASP A 167      21.513  30.639  22.189  0.00  0.00      ADPR N
ATOM   1681  CA  ASP A 167      20.784  30.850  23.446  0.00  0.00      ADPR C
ATOM   1682  CB  ASP A 167      21.819  30.887  24.564  0.00  0.00      ADPR C
ATOM   1683  CG  ASP A 167      21.196  31.002  25.948  0.00  0.00      ADPR C
ATOM   1684  OD1 ASP A 167      19.970  31.174  26.058  0.00  0.00      ADPR O
ATOM   1685  OD2 ASP A 167      22.023  30.978  26.877  0.00  0.00      ADPR O
ATOM   1686  C   ASP A 167      20.055  32.198  23.352  0.00  0.00      ADPR C
ATOM   1687  O   ASP A 167      18.845  32.281  23.540  0.00  0.00      ADPR O
ATOM   1688  HN  ASP A 167      22.492  30.477  22.314  0.00  0.00      ADPR H
ATOM   1689  N   LEU A 168      20.843  33.215  23.033  0.00  0.00      ADPR N
ATOM   1690  CA  LEU A 168      20.326  34.512  22.608  0.00  0.00      ADPR C
ATOM   1691  CB  LEU A 168      21.170  35.662  23.170  0.00  0.00      ADPR C
ATOM   1692  CG  LEU A 168      21.210  35.710  24.701  0.00  0.00      ADPR C
ATOM   1693  CD1 LEU A 168      22.029  36.922  25.138  0.00  0.00      ADPR C
ATOM   1694  CD2 LEU A 168      19.818  35.793  25.326  0.00  0.00      ADPR C
ATOM   1695  C   LEU A 168      20.326  34.578  21.083  0.00  0.00      ADPR C
ATOM   1696  O   LEU A 168      21.391  34.580  20.474  0.00  0.00      ADPR O
ATOM   1697  HN  LEU A 168      21.841  33.167  23.061  0.00  0.00      ADPR H
ATOM   1698  N   SER A 169      19.150  34.525  20.483  0.00  0.00      ADPR N
ATOM   1699  CA  SER A 169      19.002  34.591  19.017  0.00  0.00      ADPR C
ATOM   1700  CB  SER A 169      19.420  33.263  18.378  0.00  0.00      ADPR C
ATOM   1701  OG  SER A 169      18.484  32.235  18.712  0.00  0.00      ADPR O
ATOM   1702  C   SER A 169      17.541  34.830  18.666  0.00  0.00      ADPR C
ATOM   1703  O   SER A 169      16.700  34.722  19.545  0.00  0.00      ADPR O
ATOM   1704  HN  SER A 169      18.284  34.437  20.975  0.00  0.00      ADPR H
ATOM   1705  HG  SER A 169      18.858  31.669  19.446  0.00  0.00      ADPR H
ATOM   1706  N   VAL A 170      17.258  35.289  17.483  0.00  0.00      ADPR N
ATOM   1707  CA  VAL A 170      15.864  35.394  16.965  0.00  0.00      ADPR C
ATOM   1708  CB  VAL A 170      15.709  36.680  16.137  0.00  0.00      ADPR C
ATOM   1709  CG1 VAL A 170      15.917  37.933  16.994  0.00  0.00      ADPR C
ATOM   1710  CG2 VAL A 170      16.670  36.711  14.948  0.00  0.00      ADPR C
ATOM   1711  C   VAL A 170      15.469  34.125  16.187  0.00  0.00      ADPR C
ATOM   1712  O   VAL A 170      14.303  33.729  15.988  0.00  0.00      ADPR O
ATOM   1713  HN  VAL A 170      17.953  35.604  16.837  0.00  0.00      ADPR H
ATOM   1714  N   LEU A 171      16.445  33.389  15.749  0.00  0.00      ADPR N
ATOM   1715  CA  LEU A 171      16.192  32.169  14.964  0.00  0.00      ADPR C
ATOM   1716  CB  LEU A 171      17.336  31.927  13.998  0.00  0.00      ADPR C
ATOM   1717  CG  LEU A 171      17.397  33.055  12.973  0.00  0.00      ADPR C
ATOM   1718  CD1 LEU A 171      18.682  32.875  12.187  0.00  0.00      ADPR C
ATOM   1719  CD2 LEU A 171      16.172  33.079  12.050  0.00  0.00      ADPR C
ATOM   1720  C   LEU A 171      15.924  30.930  15.813  0.00  0.00      ADPR C
ATOM   1721  O   LEU A 171      15.272  29.994  15.352  0.00  0.00      ADPR O
ATOM   1722  HN  LEU A 171      17.412  33.589  15.907  0.00  0.00      ADPR H
ATOM   1723  N   GLY A 172      16.451  30.957  17.038  0.00  0.00      ADPR N
ATOM   1724  CA  GLY A 172      16.394  29.785  17.926  0.00  0.00      ADPR C
ATOM   1725  C   GLY A 172      15.543  29.996  19.178  0.00  0.00      ADPR C
ATOM   1726  O   GLY A 172      15.677  29.248  20.136  0.00  0.00      ADPR O
ATOM   1727  HN  GLY A 172      16.911  31.753  17.432  0.00  0.00      ADPR H
ATOM   1728  N   VAL A 173      14.680  31.000  19.172  0.00  0.00      ADPR N
ATOM   1729  CA  VAL A 173      13.723  31.206  20.274  0.00  0.00      ADPR C
ATOM   1730  CB  VAL A 173      14.345  32.116  21.347  0.00  0.00      ADPR C
ATOM   1731  CG1 VAL A 173      14.694  33.457  20.787  0.00  0.00      ADPR C
ATOM   1732  CG2 VAL A 173      13.461  32.386  22.549  0.00  0.00      ADPR C
ATOM   1733  C   VAL A 173      12.372  31.664  19.713  0.00  0.00      ADPR C
ATOM   1734  O   VAL A 173      12.295  32.276  18.650  0.00  0.00      ADPR O
ATOM   1735  HN  VAL A 173      14.615  31.676  18.438  0.00  0.00      ADPR H
ATOM   1736  N   ASP A 174      11.330  31.311  20.453  0.00  0.00      ADPR N
ATOM   1737  CA  ASP A 174       9.946  31.578  20.030  0.00  0.00      ADPR C
ATOM   1738  CB  ASP A 174       8.977  30.770  20.896  0.00  0.00      ADPR C
ATOM   1739  CG  ASP A 174       9.213  29.266  20.733  0.00  0.00      ADPR C
ATOM   1740  OD1 ASP A 174       9.093  28.783  19.586  0.00  0.00      ADPR O
ATOM   1741  OD2 ASP A 174       9.574  28.642  21.754  0.00  0.00      ADPR O
ATOM   1742  C   ASP A 174       9.612  33.069  20.104  0.00  0.00      ADPR C
ATOM   1743  O   ASP A 174       9.906  33.744  21.086  0.00  0.00      ADPR O
ATOM   1744  HN  ASP A 174      11.407  30.847  21.335  0.00  0.00      ADPR H
ATOM   1745  N   GLN A 175       8.884  33.549  19.108  0.00  0.00      ADPR N
ATOM   1746  CA  GLN A 175       8.400  34.945  19.106  0.00  0.00      ADPR C
ATOM   1747  CB  GLN A 175       7.516  35.202  17.893  0.00  0.00      ADPR C
ATOM   1748  CG  GLN A 175       8.284  35.045  16.581  0.00  0.00      ADPR C
ATOM   1749  CD  GLN A 175       7.377  35.299  15.376  0.00  0.00      ADPR C
ATOM   1750  OE1 GLN A 175       6.180  35.048  15.372  0.00  0.00      ADPR O
ATOM   1751  NE2 GLN A 175       7.971  35.806  14.319  0.00  0.00      ADPR N
ATOM   1752  C   GLN A 175       7.549  35.181  20.356  0.00  0.00      ADPR C
ATOM   1753  O   GLN A 175       6.879  34.257  20.815  0.00  0.00      ADPR O
ATOM   1754  HN  GLN A 175       8.615  33.017  18.305  0.00  0.00      ADPR H
ATOM   1755 1HE2 GLN A 175       7.443  35.994  13.491  0.00  0.00      ADPR H
ATOM   1756 2HE2 GLN A 175       8.951  36.004  14.343  0.00  0.00      ADPR H
ATOM   1757  N   SER A 176       7.754  36.349  20.969  0.00  0.00      ADPR N
ATOM   1758  CA  SER A 176       7.025  36.789  22.184  0.00  0.00      ADPR C
ATOM   1759  CB  SER A 176       5.532  36.421  22.194  0.00  0.00      ADPR C
ATOM   1760  OG  SER A 176       4.919  36.967  21.026  0.00  0.00      ADPR O
ATOM   1761  C   SER A 176       7.650  36.291  23.489  0.00  0.00      ADPR C
ATOM   1762  O   SER A 176       7.384  36.847  24.553  0.00  0.00      ADPR O
ATOM   1763  HN  SER A 176       8.423  37.018  20.646  0.00  0.00      ADPR H
ATOM   1764  HG  SER A 176       3.947  36.733  21.019  0.00  0.00      ADPR H
ATOM   1765  N   SER A 177       8.488  35.258  23.412  0.00  0.00      ADPR N
ATOM   1766  CA  SER A 177       9.220  34.794  24.602  0.00  0.00      ADPR C
ATOM   1767  CB  SER A 177       9.975  33.496  24.305  0.00  0.00      ADPR C
ATOM   1768  OG  SER A 177      11.094  33.783  23.477  0.00  0.00      ADPR O
ATOM   1769  C   SER A 177      10.175  35.912  25.077  0.00  0.00      ADPR C
ATOM   1770  O   SER A 177      10.702  36.658  24.249  0.00  0.00      ADPR O
ATOM   1771  HN  SER A 177       8.675  34.742  22.576  0.00  0.00      ADPR H
ATOM   1772  HG  SER A 177      10.793  33.867  22.527  0.00  0.00      ADPR H
ATOM   1773  N   PRO A 178      10.505  35.916  26.383  0.00  0.00      ADPR N
ATOM   1774  CA  PRO A 178      11.388  36.935  26.979  0.00  0.00      ADPR C
ATOM   1775  CD  PRO A 178      10.211  34.852  27.361  0.00  0.00      ADPR C
ATOM   1776  CB  PRO A 178      11.441  36.562  28.461  0.00  0.00      ADPR C
ATOM   1777  CG  PRO A 178      11.257  35.045  28.456  0.00  0.00      ADPR C
ATOM   1778  C   PRO A 178      12.793  36.936  26.360  0.00  0.00      ADPR C
ATOM   1779  O   PRO A 178      13.378  37.978  26.069  0.00  0.00      ADPR O
ATOM   1780  N   LYS A 179      13.296  35.754  26.052  0.00  0.00      ADPR N
ATOM   1781  CA  LYS A 179      14.633  35.635  25.465  0.00  0.00      ADPR C
ATOM   1782  CB  LYS A 179      15.164  34.243  25.750  0.00  0.00      ADPR C
ATOM   1783  CG  LYS A 179      16.661  34.221  25.469  0.00  0.00      ADPR C
ATOM   1784  CD  LYS A 179      17.305  33.003  26.085  0.00  0.00      ADPR C
ATOM   1785  CE  LYS A 179      17.456  33.257  27.575  0.00  0.00      ADPR C
ATOM   1786  NZ  LYS A 179      18.304  32.232  28.004  0.00  0.00      ADPR N
ATOM   1787  C   LYS A 179      14.656  36.011  23.977  0.00  0.00      ADPR C
ATOM   1788  O   LYS A 179      15.576  36.696  23.556  0.00  0.00      ADPR O
ATOM   1789  HN  LYS A 179      12.821  34.885  26.191  0.00  0.00      ADPR H
ATOM   1790  HZ1 LYS A 179      17.810  31.631  28.632  0.00  0.00      ADPR H
ATOM   1791  HZ2 LYS A 179      18.616  31.704  27.214  0.00  0.00      ADPR H
ATOM   1792  HZ3 LYS A 179      19.094  32.627  28.473  0.00  0.00      ADPR H
ATOM   1793  N   TYR A 180      13.554  35.799  23.266  0.00  0.00      ADPR N
ATOM   1794  CA  TYR A 180      13.423  36.246  21.862  0.00  0.00      ADPR C
ATOM   1795  CB  TYR A 180      12.189  35.654  21.178  0.00  0.00      ADPR C
ATOM   1796  CG  TYR A 180      12.101  35.979  19.690  0.00  0.00      ADPR C
ATOM   1797  CD1 TYR A 180      12.861  35.383  18.695  0.00  0.00      ADPR C
ATOM   1798  CD2 TYR A 180      11.195  36.940  19.277  0.00  0.00      ADPR C
ATOM   1799  CE1 TYR A 180      12.707  35.780  17.395  0.00  0.00      ADPR C
ATOM   1800  CE2 TYR A 180      11.064  37.337  17.962  0.00  0.00      ADPR C
ATOM   1801  CZ  TYR A 180      11.840  36.749  16.985  0.00  0.00      ADPR C
ATOM   1802  OH  TYR A 180      11.757  37.058  15.677  0.00  0.00      ADPR O
ATOM   1803  C   TYR A 180      13.357  37.763  21.758  0.00  0.00      ADPR C
ATOM   1804  O   TYR A 180      14.026  38.359  20.919  0.00  0.00      ADPR O
ATOM   1805  HN  TYR A 180      12.746  35.329  23.623  0.00  0.00      ADPR H
ATOM   1806  HH  TYR A 180      11.079  37.781  15.547  0.00  0.00      ADPR H
ATOM   1807  N   GLU A 181      12.573  38.345  22.661  0.00  0.00      ADPR N
ATOM   1808  CA  GLU A 181      12.416  39.806  22.733  0.00  0.00      ADPR C
ATOM   1809  CB  GLU A 181      11.256  40.216  23.641  0.00  0.00      ADPR C
ATOM   1810  CG  GLU A 181      11.563  39.869  25.089  0.00  0.00      ADPR C
ATOM   1811  CD  GLU A 181      10.473  40.200  26.083  0.00  0.00      ADPR C
ATOM   1812  OE1 GLU A 181       9.367  39.655  25.894  0.00  0.00      ADPR O
ATOM   1813  OE2 GLU A 181      10.822  40.922  27.038  0.00  0.00      ADPR O
ATOM   1814  C   GLU A 181      13.726  40.504  23.116  0.00  0.00      ADPR C
ATOM   1815  O   GLU A 181      14.133  41.494  22.519  0.00  0.00      ADPR O
ATOM   1816  HN  GLU A 181      12.043  37.841  23.344  0.00  0.00      ADPR H
ATOM   1817  N   GLN A 182      14.448  39.900  24.043  0.00  0.00      ADPR N
ATOM   1818  CA  GLN A 182      15.758  40.417  24.458  0.00  0.00      ADPR C
ATOM   1819  CB  GLN A 182      16.263  39.584  25.630  0.00  0.00      ADPR C
ATOM   1820  CG  GLN A 182      17.603  40.121  26.131  0.00  0.00      ADPR C
ATOM   1821  CD  GLN A 182      18.133  39.274  27.280  0.00  0.00      ADPR C
ATOM   1822  OE1 GLN A 182      18.369  38.078  27.170  0.00  0.00      ADPR O
ATOM   1823  NE2 GLN A 182      18.338  39.924  28.402  0.00  0.00      ADPR N
ATOM   1824  C   GLN A 182      16.747  40.362  23.283  0.00  0.00      ADPR C
ATOM   1825  O   GLN A 182      17.391  41.357  22.956  0.00  0.00      ADPR O
ATOM   1826  HN  GLN A 182      14.163  39.068  24.518  0.00  0.00      ADPR H
ATOM   1827 1HE2 GLN A 182      18.698  39.442  29.201  0.00  0.00      ADPR H
ATOM   1828 2HE2 GLN A 182      18.134  40.901  28.458  0.00  0.00      ADPR H
ATOM   1829  N   CYS A 183      16.752  39.224  22.595  0.00  0.00      ADPR N
ATOM   1830  CA  CYS A 183      17.658  39.002  21.457  0.00  0.00      ADPR C
ATOM   1831  CB  CYS A 183      17.565  37.568  20.971  0.00  0.00      ADPR C
ATOM   1832  SG  CYS A 183      17.952  36.416  22.324  0.00  0.00      ADPR S
ATOM   1833  C   CYS A 183      17.348  39.908  20.271  0.00  0.00      ADPR C
ATOM   1834  O   CYS A 183      18.260  40.449  19.653  0.00  0.00      ADPR O
ATOM   1835  HN  CYS A 183      16.151  38.451  22.797  0.00  0.00      ADPR H
ATOM   1836  HG  CYS A 183      16.907  36.273  23.085  0.00  0.00      ADPR H
ATOM   1837  N   MET A 184      16.054  40.107  20.026  0.00  0.00      ADPR N
ATOM   1838  CA  MET A 184      15.618  40.982  18.933  0.00  0.00      ADPR C
ATOM   1839  CB  MET A 184      14.109  40.853  18.660  0.00  0.00      ADPR C
ATOM   1840  CG  MET A 184      13.271  41.210  19.883  0.00  0.00      ADPR C
ATOM   1841  SD  MET A 184      11.510  41.614  19.676  0.00  0.00      ADPR S
ATOM   1842  CE  MET A 184      11.058  39.918  19.722  0.00  0.00      ADPR C
ATOM   1843  C   MET A 184      16.067  42.422  19.216  0.00  0.00      ADPR C
ATOM   1844  O   MET A 184      16.538  43.084  18.292  0.00  0.00      ADPR O
ATOM   1845  HN  MET A 184      15.311  39.690  20.550  0.00  0.00      ADPR H
ATOM   1846  N   LYS A 185      15.988  42.837  20.484  0.00  0.00      ADPR N
ATOM   1847  CA  LYS A 185      16.369  44.195  20.935  0.00  0.00      ADPR C
ATOM   1848  CB  LYS A 185      16.067  44.442  22.419  0.00  0.00      ADPR C
ATOM   1849  CG  LYS A 185      14.578  44.376  22.740  0.00  0.00      ADPR C
ATOM   1850  CD  LYS A 185      14.182  44.793  24.148  0.00  0.00      ADPR C
ATOM   1851  CE  LYS A 185      12.659  44.844  24.293  0.00  0.00      ADPR C
ATOM   1852  NZ  LYS A 185      12.331  45.133  25.694  0.00  0.00      ADPR N
ATOM   1853  C   LYS A 185      17.863  44.433  20.726  0.00  0.00      ADPR C
ATOM   1854  O   LYS A 185      18.265  45.449  20.166  0.00  0.00      ADPR O
ATOM   1855  HN  LYS A 185      15.662  42.251  21.226  0.00  0.00      ADPR H
ATOM   1856  HZ1 LYS A 185      11.338  45.169  25.804  0.00  0.00      ADPR H
ATOM   1857  HZ2 LYS A 185      12.704  44.414  26.280  0.00  0.00      ADPR H
ATOM   1858  HZ3 LYS A 185      12.727  46.013  25.955  0.00  0.00      ADPR H
ATOM   1859  N   ILE A 186      18.643  43.410  21.068  0.00  0.00      ADPR N
ATOM   1860  CA  ILE A 186      20.110  43.431  20.882  0.00  0.00      ADPR C
ATOM   1861  CB  ILE A 186      20.769  42.177  21.490  0.00  0.00      ADPR C
ATOM   1862  CG2 ILE A 186      22.277  42.142  21.167  0.00  0.00      ADPR C
ATOM   1863  CG1 ILE A 186      20.516  42.103  23.004  0.00  0.00      ADPR C
ATOM   1864  CD1 ILE A 186      21.027  40.810  23.657  0.00  0.00      ADPR C
ATOM   1865  C   ILE A 186      20.429  43.521  19.384  0.00  0.00      ADPR C
ATOM   1866  O   ILE A 186      21.247  44.326  18.928  0.00  0.00      ADPR O
ATOM   1867  HN  ILE A 186      18.297  42.563  21.471  0.00  0.00      ADPR H
ATOM   1868  N   LEU A 187      19.842  42.629  18.621  0.00  0.00      ADPR N
ATOM   1869  CA  LEU A 187      20.108  42.558  17.181  0.00  0.00      ADPR C
ATOM   1870  CB  LEU A 187      19.360  41.367  16.585  0.00  0.00      ADPR C
ATOM   1871  CG  LEU A 187      19.526  41.278  15.064  0.00  0.00      ADPR C
ATOM   1872  CD1 LEU A 187      20.996  41.155  14.651  0.00  0.00      ADPR C
ATOM   1873  CD2 LEU A 187      18.723  40.095  14.533  0.00  0.00      ADPR C
ATOM   1874  C   LEU A 187      19.751  43.858  16.445  0.00  0.00      ADPR C
ATOM   1875  O   LEU A 187      20.571  44.388  15.703  0.00  0.00      ADPR O
ATOM   1876  HN  LEU A 187      19.188  41.950  18.955  0.00  0.00      ADPR H
ATOM   1877  N   ARG A 188      18.572  44.389  16.741  0.00  0.00      ADPR N
ATOM   1878  CA  ARG A 188      18.069  45.584  16.040  0.00  0.00      ADPR C
ATOM   1879  CB  ARG A 188      16.542  45.661  16.072  0.00  0.00      ADPR C
ATOM   1880  CG  ARG A 188      15.964  45.867  17.471  0.00  0.00      ADPR C
ATOM   1881  CD  ARG A 188      14.448  45.991  17.368  0.00  0.00      ADPR C
ATOM   1882  NE  ARG A 188      13.852  46.099  18.714  0.00  0.00      ADPR N
ATOM   1883  CZ  ARG A 188      13.544  45.093  19.500  0.00  0.00      ADPR C
ATOM   1884  NH1 ARG A 188      13.770  43.866  19.112  0.00  0.00      ADPR N
ATOM   1885  NH2 ARG A 188      12.909  45.273  20.645  0.00  0.00      ADPR N
ATOM   1886  C   ARG A 188      18.703  46.890  16.533  0.00  0.00      ADPR C
ATOM   1887  O   ARG A 188      18.690  47.890  15.820  0.00  0.00      ADPR O
ATOM   1888  HN  ARG A 188      17.955  44.029  17.441  0.00  0.00      ADPR H
ATOM   1889  HE  ARG A 188      13.666  47.020  19.058  0.00  0.00      ADPR H
ATOM   1890 1HH1 ARG A 188      14.178  43.692  18.216  0.00  0.00      ADPR H
ATOM   1891 2HH1 ARG A 188      13.535  43.101  19.711  0.00  0.00      ADPR H
ATOM   1892 1HH2 ARG A 188      12.650  46.195  20.933  0.00  0.00      ADPR H
ATOM   1893 2HH2 ARG A 188      12.688  44.487  21.223  0.00  0.00      ADPR H
ATOM   1894  N   GLU A 189      19.246  46.864  17.750  0.00  0.00      ADPR N
ATOM   1895  CA  GLU A 189      19.977  48.030  18.283  0.00  0.00      ADPR C
ATOM   1896  CB  GLU A 189      20.228  47.905  19.793  0.00  0.00      ADPR C
ATOM   1897  CG  GLU A 189      21.281  46.854  20.119  0.00  0.00      ADPR C
ATOM   1898  CD  GLU A 189      21.524  46.540  21.587  0.00  0.00      ADPR C
ATOM   1899  OE1 GLU A 189      20.521  46.372  22.312  0.00  0.00      ADPR O
ATOM   1900  OE2 GLU A 189      22.710  46.429  21.953  0.00  0.00      ADPR O
ATOM   1901  C   GLU A 189      21.283  48.247  17.499  0.00  0.00      ADPR C
ATOM   1902  O   GLU A 189      21.773  49.368  17.380  0.00  0.00      ADPR O
ATOM   1903  HN  GLU A 189      19.200  46.081  18.370  0.00  0.00      ADPR H
ATOM   1904  N   HIS A 190      21.811  47.145  16.974  0.00  0.00      ADPR N
ATOM   1905  CA  HIS A 190      23.053  47.159  16.199  0.00  0.00      ADPR C
ATOM   1906  ND1 HIS A 190      25.661  46.852  18.273  0.00  0.00      ADPR N
ATOM   1907  CG  HIS A 190      24.556  46.175  17.989  0.00  0.00      ADPR C
ATOM   1908  CB  HIS A 190      23.947  45.992  16.600  0.00  0.00      ADPR C
ATOM   1909  NE2 HIS A 190      24.923  46.000  20.101  0.00  0.00      ADPR N
ATOM   1910  CD2 HIS A 190      24.113  45.635  19.114  0.00  0.00      ADPR C
ATOM   1911  CE1 HIS A 190      25.883  46.755  19.580  0.00  0.00      ADPR C
ATOM   1912  C   HIS A 190      22.803  47.114  14.697  0.00  0.00      ADPR C
ATOM   1913  O   HIS A 190      23.606  47.710  13.993  0.00  0.00      ADPR O
ATOM   1914  HN  HIS A 190      21.402  46.238  17.070  0.00  0.00      ADPR H
ATOM   1915  HD1 HIS A 190      26.229  47.349  17.617  0.00  0.00      ADPR H
ATOM   1916  N   ASN A 191      21.718  46.480  14.261  0.00  0.00      ADPR N
ATOM   1917  CA  ASN A 191      21.409  46.240  12.844  0.00  0.00      ADPR C
ATOM   1918  CB  ASN A 191      21.416  44.739  12.534  0.00  0.00      ADPR C
ATOM   1919  CG  ASN A 191      21.392  44.485  11.023  0.00  0.00      ADPR C
ATOM   1920  OD1 ASN A 191      21.018  45.331  10.221  0.00  0.00      ADPR O
ATOM   1921  ND2 ASN A 191      21.774  43.288  10.643  0.00  0.00      ADPR N
ATOM   1922  C   ASN A 191      20.043  46.838  12.471  0.00  0.00      ADPR C
ATOM   1923  O   ASN A 191      19.008  46.272  12.828  0.00  0.00      ADPR O
ATOM   1924  HN  ASN A 191      21.023  46.115  14.881  0.00  0.00      ADPR H
ATOM   1925 1HD2 ASN A 191      21.765  43.045   9.673  0.00  0.00      ADPR H
ATOM   1926 2HD2 ASN A 191      22.074  42.619  11.323  0.00  0.00      ADPR H
ATOM   1927  N   PRO A 192      20.062  47.984  11.773  0.00  0.00      ADPR N
ATOM   1928  CA  PRO A 192      18.844  48.667  11.304  0.00  0.00      ADPR C
ATOM   1929  CD  PRO A 192      21.259  48.798  11.481  0.00  0.00      ADPR C
ATOM   1930  CB  PRO A 192      19.291  50.116  11.120  0.00  0.00      ADPR C
ATOM   1931  CG  PRO A 192      20.739  49.973  10.653  0.00  0.00      ADPR C
ATOM   1932  C   PRO A 192      18.232  48.101  10.011  0.00  0.00      ADPR C
ATOM   1933  O   PRO A 192      17.228  48.617   9.528  0.00  0.00      ADPR O
ATOM   1934  N   ASN A 193      18.853  47.071   9.428  0.00  0.00      ADPR N
ATOM   1935  CA  ASN A 193      18.307  46.420   8.226  0.00  0.00      ADPR C
ATOM   1936  CB  ASN A 193      19.409  45.615   7.553  0.00  0.00      ADPR C
ATOM   1937  CG  ASN A 193      20.583  46.410   6.999  0.00  0.00      ADPR C
ATOM   1938  OD1 ASN A 193      21.748  46.124   7.230  0.00  0.00      ADPR O
ATOM   1939  ND2 ASN A 193      20.259  47.459   6.278  0.00  0.00      ADPR N
ATOM   1940  C   ASN A 193      17.154  45.480   8.601  0.00  0.00      ADPR C
ATOM   1941  O   ASN A 193      17.181  44.270   8.398  0.00  0.00      ADPR O
ATOM   1942  HN  ASN A 193      19.711  46.678   9.757  0.00  0.00      ADPR H
ATOM   1943 1HD2 ASN A 193      20.975  48.048   5.902  0.00  0.00      ADPR H
ATOM   1944 2HD2 ASN A 193      19.297  47.669   6.105  0.00  0.00      ADPR H
ATOM   1945  N   THR A 194      16.051  46.105   9.007  0.00  0.00      ADPR N
ATOM   1946  CA  THR A 194      14.869  45.363   9.485  0.00  0.00      ADPR C
ATOM   1947  CB  THR A 194      13.797  46.312  10.038  0.00  0.00      ADPR C
ATOM   1948  OG1 THR A 194      13.364  47.207   9.009  0.00  0.00      ADPR O
ATOM   1949  CG2 THR A 194      14.315  47.092  11.252  0.00  0.00      ADPR C
ATOM   1950  C   THR A 194      14.246  44.445   8.416  0.00  0.00      ADPR C
ATOM   1951  O   THR A 194      13.684  43.411   8.719  0.00  0.00      ADPR O
ATOM   1952  HN  THR A 194      15.946  47.099   9.017  0.00  0.00      ADPR H
ATOM   1953  HG1 THR A 194      13.962  47.115   8.213  0.00  0.00      ADPR H
ATOM   1954  N   GLU A 195      14.386  44.858   7.152  0.00  0.00      ADPR N
ATOM   1955  CA  GLU A 195      13.816  44.133   6.004  0.00  0.00      ADPR C
ATOM   1956  CB  GLU A 195      13.405  45.076   4.855  0.00  0.00      ADPR C
ATOM   1957  CG  GLU A 195      14.525  45.892   4.182  0.00  0.00      ADPR C
ATOM   1958  CD  GLU A 195      15.176  46.977   5.055  0.00  0.00      ADPR C
ATOM   1959  OE1 GLU A 195      14.634  47.291   6.142  0.00  0.00      ADPR O
ATOM   1960  OE2 GLU A 195      16.285  47.405   4.687  0.00  0.00      ADPR O
ATOM   1961  C   GLU A 195      14.763  43.047   5.490  0.00  0.00      ADPR C
ATOM   1962  O   GLU A 195      14.343  41.924   5.227  0.00  0.00      ADPR O
ATOM   1963  HN  GLU A 195      14.886  45.686   6.898  0.00  0.00      ADPR H
ATOM   1964  N   LEU A 196      16.024  43.418   5.327  0.00  0.00      ADPR N
ATOM   1965  CA  LEU A 196      17.028  42.498   4.798  0.00  0.00      ADPR C
ATOM   1966  CB  LEU A 196      17.381  42.941   3.366  0.00  0.00      ADPR C
ATOM   1967  CG  LEU A 196      18.437  42.035   2.724  0.00  0.00      ADPR C
ATOM   1968  CD1 LEU A 196      17.915  40.602   2.591  0.00  0.00      ADPR C
ATOM   1969  CD2 LEU A 196      18.852  42.592   1.363  0.00  0.00      ADPR C
ATOM   1970  C   LEU A 196      18.235  42.596   5.712  0.00  0.00      ADPR C
ATOM   1971  O   LEU A 196      19.057  43.453   5.409  0.00  0.00      ADPR O
ATOM   1972  HN  LEU A 196      16.372  44.329   5.548  0.00  0.00      ADPR H
ATOM   1973  N   ASN A 197      18.291  41.747   6.752  0.00  0.00      ADPR N
ATOM   1974  CA  ASN A 197      19.345  41.865   7.778  0.00  0.00      ADPR C
ATOM   1975  CB  ASN A 197      19.466  40.802   8.871  0.00  0.00      ADPR C
ATOM   1976  CG  ASN A 197      18.802  39.472   8.555  0.00  0.00      ADPR C
ATOM   1977  OD1 ASN A 197      17.915  39.113   9.448  0.00  0.00      ADPR O
ATOM   1978  ND2 ASN A 197      19.108  38.774   7.602  0.00  0.00      ADPR N
ATOM   1979  C   ASN A 197      20.672  42.163   7.128  0.00  0.00      ADPR C
ATOM   1980  O   ASN A 197      20.911  43.334   6.948  0.00  0.00      ADPR O
ATOM   1981  HN  ASN A 197      17.645  40.999   6.902  0.00  0.00      ADPR H
ATOM   1982 1HD2 ASN A 197      18.674  37.882   7.476  0.00  0.00      ADPR H
ATOM   1983 2HD2 ASN A 197      19.792  39.094   6.947  0.00  0.00      ADPR H
ATOM   1984  N   SER A 198      21.483  41.187   6.669  0.00  0.00      ADPR N
ATOM   1985  CA  SER A 198      22.760  41.585   6.048  0.00  0.00      ADPR C
ATOM   1986  CB  SER A 198      22.531  42.411   4.754  0.00  0.00      ADPR C
ATOM   1987  OG  SER A 198      21.541  41.809   3.907  0.00  0.00      ADPR O
ATOM   1988  C   SER A 198      23.546  42.417   7.093  0.00  0.00      ADPR C
ATOM   1989  O   SER A 198      22.985  43.006   8.053  0.00  0.00      ADPR O
ATOM   1990  HN  SER A 198      21.299  40.205   6.710  0.00  0.00      ADPR H
ATOM   1991  HG  SER A 198      21.535  42.271   3.020  0.00  0.00      ADPR H
ATOM   1992  N   PRO A 199      24.838  42.320   7.166  0.00  0.00      ADPR N
ATOM   1993  CA  PRO A 199      25.605  43.000   8.227  0.00  0.00      ADPR C
ATOM   1994  CD  PRO A 199      25.730  41.695   6.161  0.00  0.00      ADPR C
ATOM   1995  CB  PRO A 199      27.018  42.485   8.037  0.00  0.00      ADPR C
ATOM   1996  CG  PRO A 199      27.096  42.264   6.526  0.00  0.00      ADPR C
ATOM   1997  C   PRO A 199      25.487  44.531   8.110  0.00  0.00      ADPR C
ATOM   1998  O   PRO A 199      25.195  45.070   7.059  0.00  0.00      ADPR O
ATOM   1999  N   GLN A 200      25.789  45.189   9.226  0.00  0.00      ADPR N
ATOM   2000  CA  GLN A 200      25.834  46.665   9.276  0.00  0.00      ADPR C
ATOM   2001  CB  GLN A 200      24.641  47.229  10.060  0.00  0.00      ADPR C
ATOM   2002  CG  GLN A 200      24.747  46.954  11.561  0.00  0.00      ADPR C
ATOM   2003  CD  GLN A 200      24.563  45.494  11.975  0.00  0.00      ADPR C
ATOM   2004  OE1 GLN A 200      24.225  44.594  11.233  0.00  0.00      ADPR O
ATOM   2005  NE2 GLN A 200      24.812  45.197  13.215  0.00  0.00      ADPR N
ATOM   2006  C   GLN A 200      27.161  47.159   9.869  0.00  0.00      ADPR C
ATOM   2007  O   GLN A 200      27.252  48.282  10.398  0.00  0.00      ADPR O
ATOM   2008  HN  GLN A 200      26.003  44.742  10.094  0.00  0.00      ADPR H
ATOM   2009 1HE2 GLN A 200      24.723  44.252  13.530  0.00  0.00      ADPR H
ATOM   2010 2HE2 GLN A 200      25.093  45.913  13.854  0.00  0.00      ADPR H
ATOM   2011  N   GLY A 201      28.168  46.307   9.860  0.00  0.00      ADPR N
ATOM   2012  CA  GLY A 201      29.482  46.745  10.349  0.00  0.00      ADPR C
ATOM   2013  C   GLY A 201      30.529  45.671  10.462  0.00  0.00      ADPR C
ATOM   2014  O   GLY A 201      30.350  44.661   9.694  0.00  0.00      ADPR O
ATOM   2015  HN  GLY A 201      28.120  45.360   9.541  0.00  0.00      ADPR H
ATOM   2016  N   LEU A 202      31.540  45.935  11.173  0.00  0.00      ADPR N
ATOM   2017  CA  LEU A 202      32.783  45.140  11.467  0.00  0.00      ADPR C
ATOM   2018  CB  LEU A 202      33.544  44.891  10.151  0.00  0.00      ADPR C
ATOM   2019  CG  LEU A 202      34.529  43.723  10.255  0.00  0.00      ADPR C
ATOM   2020  CD1 LEU A 202      34.947  43.256   8.861  0.00  0.00      ADPR C
ATOM   2021  CD2 LEU A 202      35.765  44.168  11.033  0.00  0.00      ADPR C
ATOM   2022  C   LEU A 202      33.618  45.763  12.586  0.00  0.00      ADPR C
ATOM   2023  O   LEU A 202      33.722  46.967  12.583  0.00  0.00      ADPR O
ATOM   2024  HN  LEU A 202      31.579  46.813  11.650  0.00  0.00      ADPR H
ATOM   2025  N   SER A 203      33.927  45.061  13.730  0.00  0.00      ADPR N
ATOM   2026  CA  SER A 203      33.429  43.800  14.280  0.00  0.00      ADPR C
ATOM   2027  CB  SER A 203      34.033  43.397  15.626  0.00  0.00      ADPR C
ATOM   2028  OG  SER A 203      35.445  43.447  15.625  0.00  0.00      ADPR O
ATOM   2029  C   SER A 203      31.933  43.822  14.710  0.00  0.00      ADPR C
ATOM   2030  O   SER A 203      31.365  42.802  14.981  0.00  0.00      ADPR O
ATOM   2031  HN  SER A 203      34.620  45.437  14.345  0.00  0.00      ADPR H
ATOM   2032  HG  SER A 203      35.789  43.177  16.524  0.00  0.00      ADPR H
ATOM   2033  N   GLU A 204      31.331  44.928  14.263  0.00  0.00      ADPR N
ATOM   2034  CA  GLU A 204      29.851  45.055  14.139  0.00  0.00      ADPR C
ATOM   2035  CB  GLU A 204      29.545  46.552  13.967  0.00  0.00      ADPR C
ATOM   2036  CG  GLU A 204      29.863  47.390  15.211  0.00  0.00      ADPR C
ATOM   2037  CD  GLU A 204      28.877  47.123  16.353  0.00  0.00      ADPR C
ATOM   2038  OE1 GLU A 204      27.655  47.233  16.105  0.00  0.00      ADPR O
ATOM   2039  OE2 GLU A 204      29.360  46.804  17.459  0.00  0.00      ADPR O
ATOM   2040  C   GLU A 204      29.174  44.206  13.052  0.00  0.00      ADPR C
ATOM   2041  O   GLU A 204      27.929  44.237  13.041  0.00  0.00      ADPR O
ATOM   2042  HN  GLU A 204      31.830  45.747  13.981  0.00  0.00      ADPR H
ATOM   2043  N   PRO A 205      29.847  43.389  12.169  0.00  0.00      ADPR N
ATOM   2044  CA  PRO A 205      29.205  42.585  11.143  0.00  0.00      ADPR C
ATOM   2045  CD  PRO A 205      31.169  42.745  12.239  0.00  0.00      ADPR C
ATOM   2046  CB  PRO A 205      30.276  41.855  10.329  0.00  0.00      ADPR C
ATOM   2047  CG  PRO A 205      31.613  42.184  10.918  0.00  0.00      ADPR C
ATOM   2048  C   PRO A 205      28.460  41.443  11.805  0.00  0.00      ADPR C
ATOM   2049  O   PRO A 205      27.494  40.983  11.266  0.00  0.00      ADPR O
ATOM   2050  N   GLN A 206      28.989  41.058  12.983  0.00  0.00      ADPR N
ATOM   2051  CA  GLN A 206      28.478  39.900  13.707  0.00  0.00      ADPR C
ATOM   2052  CB  GLN A 206      29.319  39.692  14.956  0.00  0.00      ADPR C
ATOM   2053  CG  GLN A 206      29.256  40.896  15.889  0.00  0.00      ADPR C
ATOM   2054  CD  GLN A 206      30.145  40.568  17.051  0.00  0.00      ADPR C
ATOM   2055  OE1 GLN A 206      29.524  40.529  18.200  0.00  0.00      ADPR O
ATOM   2056  NE2 GLN A 206      31.322  40.279  16.861  0.00  0.00      ADPR N
ATOM   2057  C   GLN A 206      27.009  40.075  14.064  0.00  0.00      ADPR C
ATOM   2058  O   GLN A 206      26.329  39.069  14.268  0.00  0.00      ADPR O
ATOM   2059  HN  GLN A 206      29.749  41.525  13.434  0.00  0.00      ADPR H
ATOM   2060 1HE2 GLN A 206      31.894  39.982  17.626  0.00  0.00      ADPR H
ATOM   2061 2HE2 GLN A 206      31.710  40.340  15.941  0.00  0.00      ADPR H
ATOM   2062  N   PHE A 207      26.539  41.320  14.168  0.00  0.00      ADPR N
ATOM   2063  CA  PHE A 207      25.129  41.564  14.482  0.00  0.00      ADPR C
ATOM   2064  CB  PHE A 207      24.942  42.947  15.089  0.00  0.00      ADPR C
ATOM   2065  CG  PHE A 207      25.614  43.058  16.447  0.00  0.00      ADPR C
ATOM   2066  CD1 PHE A 207      25.022  42.400  17.513  0.00  0.00      ADPR C
ATOM   2067  CD2 PHE A 207      26.775  43.802  16.613  0.00  0.00      ADPR C
ATOM   2068  CE1 PHE A 207      25.605  42.471  18.767  0.00  0.00      ADPR C
ATOM   2069  CE2 PHE A 207      27.354  43.875  17.874  0.00  0.00      ADPR C
ATOM   2070  CZ  PHE A 207      26.771  43.206  18.945  0.00  0.00      ADPR C
ATOM   2071  C   PHE A 207      24.218  41.340  13.270  0.00  0.00      ADPR C
ATOM   2072  O   PHE A 207      23.677  42.247  12.651  0.00  0.00      ADPR O
ATOM   2073  HN  PHE A 207      27.091  42.145  14.045  0.00  0.00      ADPR H
ATOM   2074  N   VAL A 208      24.065  40.058  12.985  0.00  0.00      ADPR N
ATOM   2075  CA  VAL A 208      23.206  39.541  11.909  0.00  0.00      ADPR C
ATOM   2076  CB  VAL A 208      24.028  39.031  10.713  0.00  0.00      ADPR C
ATOM   2077  CG1 VAL A 208      24.699  40.200   9.997  0.00  0.00      ADPR C
ATOM   2078  CG2 VAL A 208      25.088  38.002  11.119  0.00  0.00      ADPR C
ATOM   2079  C   VAL A 208      22.321  38.433  12.484  0.00  0.00      ADPR C
ATOM   2080  O   VAL A 208      22.682  37.769  13.455  0.00  0.00      ADPR O
ATOM   2081  HN  VAL A 208      24.534  39.335  13.493  0.00  0.00      ADPR H
ATOM   2082  N   GLN A 209      21.218  38.191  11.786  0.00  0.00      ADPR N
ATOM   2083  CA  GLN A 209      20.229  37.193  12.225  0.00  0.00      ADPR C
ATOM   2084  CB  GLN A 209      19.044  37.216  11.279  0.00  0.00      ADPR C
ATOM   2085  CG  GLN A 209      17.864  36.365  11.735  0.00  0.00      ADPR C
ATOM   2086  CD  GLN A 209      16.673  36.445  10.789  0.00  0.00      ADPR C
ATOM   2087  OE1 GLN A 209      16.763  36.225   9.591  0.00  0.00      ADPR O
ATOM   2088  NE2 GLN A 209      15.547  36.832  11.344  0.00  0.00      ADPR N
ATOM   2089  C   GLN A 209      20.779  35.766  12.283  0.00  0.00      ADPR C
ATOM   2090  O   GLN A 209      20.317  34.999  13.117  0.00  0.00      ADPR O
ATOM   2091  HN  GLN A 209      20.984  38.657  10.933  0.00  0.00      ADPR H
ATOM   2092 1HE2 GLN A 209      14.729  36.955  10.782  0.00  0.00      ADPR H
ATOM   2093 2HE2 GLN A 209      15.508  37.004  12.328  0.00  0.00      ADPR H
ATOM   2094  N   PHE A 210      21.772  35.454  11.453  0.00  0.00      ADPR N
ATOM   2095  CA  PHE A 210      22.329  34.089  11.415  0.00  0.00      ADPR C
ATOM   2096  CB  PHE A 210      22.844  33.741  10.015  0.00  0.00      ADPR C
ATOM   2097  CG  PHE A 210      23.962  34.660   9.528  0.00  0.00      ADPR C
ATOM   2098  CD1 PHE A 210      25.275  34.422   9.918  0.00  0.00      ADPR C
ATOM   2099  CD2 PHE A 210      23.675  35.637   8.584  0.00  0.00      ADPR C
ATOM   2100  CE1 PHE A 210      26.306  35.163   9.359  0.00  0.00      ADPR C
ATOM   2101  CE2 PHE A 210      24.708  36.372   8.019  0.00  0.00      ADPR C
ATOM   2102  CZ  PHE A 210      26.024  36.134   8.404  0.00  0.00      ADPR C
ATOM   2103  C   PHE A 210      23.390  33.807  12.495  0.00  0.00      ADPR C
ATOM   2104  O   PHE A 210      23.943  32.710  12.557  0.00  0.00      ADPR O
ATOM   2105  HN  PHE A 210      22.198  36.098  10.817  0.00  0.00      ADPR H
ATOM   2106  N   ASN A 211      23.593  34.789  13.371  0.00  0.00      ADPR N
ATOM   2107  CA  ASN A 211      24.415  34.613  14.577  0.00  0.00      ADPR C
ATOM   2108  CB  ASN A 211      25.514  35.682  14.631  0.00  0.00      ADPR C
ATOM   2109  CG  ASN A 211      26.561  35.493  13.537  0.00  0.00      ADPR C
ATOM   2110  OD1 ASN A 211      26.725  34.432  12.965  0.00  0.00      ADPR O
ATOM   2111  ND2 ASN A 211      27.245  36.560  13.218  0.00  0.00      ADPR N
ATOM   2112  C   ASN A 211      23.524  34.668  15.824  0.00  0.00      ADPR C
ATOM   2113  O   ASN A 211      22.300  34.738  15.741  0.00  0.00      ADPR O
ATOM   2114  HN  ASN A 211      23.206  35.706  13.273  0.00  0.00      ADPR H
ATOM   2115 1HD2 ASN A 211      27.925  36.518  12.486  0.00  0.00      ADPR H
ATOM   2116 2HD2 ASN A 211      27.088  37.419  13.706  0.00  0.00      ADPR H
ATOM   2117  N   GLY A 212      24.202  34.656  16.973  0.00  0.00      ADPR N
ATOM   2118  CA  GLY A 212      23.541  34.670  18.283  0.00  0.00      ADPR C
ATOM   2119  C   GLY A 212      24.591  34.868  19.377  0.00  0.00      ADPR C
ATOM   2120  O   GLY A 212      25.774  35.046  19.104  0.00  0.00      ADPR O
ATOM   2121  HN  GLY A 212      25.201  34.637  17.023  0.00  0.00      ADPR H
ATOM   2122  N   GLY A 213      24.092  34.864  20.614  0.00  0.00      ADPR N
ATOM   2123  CA  GLY A 213      24.929  35.075  21.802  0.00  0.00      ADPR C
ATOM   2124  C   GLY A 213      24.672  34.012  22.875  0.00  0.00      ADPR C
ATOM   2125  O   GLY A 213      23.771  33.180  22.783  0.00  0.00      ADPR O
ATOM   2126  HN  GLY A 213      23.124  34.719  20.819  0.00  0.00      ADPR H
ATOM   2127  N   PHE A 214      25.378  34.219  23.980  0.00  0.00      ADPR N
ATOM   2128  CA  PHE A 214      25.282  33.341  25.158  0.00  0.00      ADPR C
ATOM   2129  CB  PHE A 214      26.682  32.869  25.562  0.00  0.00      ADPR C
ATOM   2130  CG  PHE A 214      27.447  32.245  24.394  0.00  0.00      ADPR C
ATOM   2131  CD1 PHE A 214      27.351  30.882  24.147  0.00  0.00      ADPR C
ATOM   2132  CD2 PHE A 214      28.254  33.045  23.593  0.00  0.00      ADPR C
ATOM   2133  CE1 PHE A 214      28.074  30.314  23.107  0.00  0.00      ADPR C
ATOM   2134  CE2 PHE A 214      28.973  32.474  22.552  0.00  0.00      ADPR C
ATOM   2135  CZ  PHE A 214      28.889  31.110  22.313  0.00  0.00      ADPR C
ATOM   2136  C   PHE A 214      24.678  34.162  26.298  0.00  0.00      ADPR C
ATOM   2137  O   PHE A 214      25.150  35.258  26.591  0.00  0.00      ADPR O
ATOM   2138  HN  PHE A 214      26.019  34.978  24.091  0.00  0.00      ADPR H
ATOM   2139  N   SER A 215      23.608  33.636  26.890  0.00  0.00      ADPR N
ATOM   2140  CA  SER A 215      22.914  34.340  27.988  0.00  0.00      ADPR C
ATOM   2141  CB  SER A 215      21.606  33.643  28.385  0.00  0.00      ADPR C
ATOM   2142  OG  SER A 215      21.878  32.437  29.109  0.00  0.00      ADPR O
ATOM   2143  C   SER A 215      23.834  34.443  29.211  0.00  0.00      ADPR C
ATOM   2144  O   SER A 215      24.751  33.639  29.387  0.00  0.00      ADPR O
ATOM   2145  HN  SER A 215      23.207  32.754  26.643  0.00  0.00      ADPR H
ATOM   2146  HG  SER A 215      21.999  31.681  28.465  0.00  0.00      ADPR H
ATOM   2147  N   GLN A 216      23.510  35.396  30.080  0.00  0.00      ADPR N
ATOM   2148  CA  GLN A 216      24.232  35.575  31.355  0.00  0.00      ADPR C
ATOM   2149  CB  GLN A 216      23.588  36.717  32.140  0.00  0.00      ADPR C
ATOM   2150  CG  GLN A 216      24.372  37.023  33.418  0.00  0.00      ADPR C
ATOM   2151  CD  GLN A 216      23.718  38.147  34.211  0.00  0.00      ADPR C
ATOM   2152  OE1 GLN A 216      22.550  38.112  34.572  0.00  0.00      ADPR O
ATOM   2153  NE2 GLN A 216      24.492  39.183  34.450  0.00  0.00      ADPR N
ATOM   2154  C   GLN A 216      24.195  34.285  32.188  0.00  0.00      ADPR C
ATOM   2155  O   GLN A 216      25.243  33.812  32.629  0.00  0.00      ADPR O
ATOM   2156  HN  GLN A 216      22.767  36.049  29.935  0.00  0.00      ADPR H
ATOM   2157 1HE2 GLN A 216      24.130  39.975  34.941  0.00  0.00      ADPR H
ATOM   2158 2HE2 GLN A 216      25.443  39.179  34.141  0.00  0.00      ADPR H
ATOM   2159  N   GLU A 217      23.054  33.607  32.136  0.00  0.00      ADPR N
ATOM   2160  CA  GLU A 217      22.877  32.316  32.817  0.00  0.00      ADPR C
ATOM   2161  CB  GLU A 217      21.411  31.881  32.680  0.00  0.00      ADPR C
ATOM   2162  CG  GLU A 217      21.078  30.574  33.420  0.00  0.00      ADPR C
ATOM   2163  CD  GLU A 217      21.720  29.330  32.788  0.00  0.00      ADPR C
ATOM   2164  OE1 GLU A 217      21.988  29.376  31.573  0.00  0.00      ADPR O
ATOM   2165  OE2 GLU A 217      21.993  28.380  33.537  0.00  0.00      ADPR O
ATOM   2166  C   GLU A 217      23.871  31.277  32.266  0.00  0.00      ADPR C
ATOM   2167  O   GLU A 217      24.465  30.528  33.039  0.00  0.00      ADPR O
ATOM   2168  HN  GLU A 217      22.246  33.921  31.638  0.00  0.00      ADPR H
ATOM   2169  N   GLN A 218      24.036  31.239  30.944  0.00  0.00      ADPR N
ATOM   2170  CA  GLN A 218      24.942  30.257  30.324  0.00  0.00      ADPR C
ATOM   2171  CB  GLN A 218      24.726  30.189  28.818  0.00  0.00      ADPR C
ATOM   2172  CG  GLN A 218      25.511  29.010  28.221  0.00  0.00      ADPR C
ATOM   2173  CD  GLN A 218      25.388  28.868  26.702  0.00  0.00      ADPR C
ATOM   2174  OE1 GLN A 218      26.055  28.066  26.066  0.00  0.00      ADPR O
ATOM   2175  NE2 GLN A 218      24.481  29.604  26.097  0.00  0.00      ADPR N
ATOM   2176  C   GLN A 218      26.409  30.588  30.621  0.00  0.00      ADPR C
ATOM   2177  O   GLN A 218      27.207  29.697  30.900  0.00  0.00      ADPR O
ATOM   2178  HN  GLN A 218      23.576  31.850  30.300  0.00  0.00      ADPR H
ATOM   2179 1HE2 GLN A 218      24.335  29.508  25.112  0.00  0.00      ADPR H
ATOM   2180 2HE2 GLN A 218      23.937  30.259  26.622  0.00  0.00      ADPR H
ATOM   2181  N   LEU A 219      26.720  31.882  30.613  0.00  0.00      ADPR N
ATOM   2182  CA  LEU A 219      28.080  32.365  30.900  0.00  0.00      ADPR C
ATOM   2183  CB  LEU A 219      28.192  33.857  30.598  0.00  0.00      ADPR C
ATOM   2184  CG  LEU A 219      28.089  34.123  29.096  0.00  0.00      ADPR C
ATOM   2185  CD1 LEU A 219      27.964  35.621  28.870  0.00  0.00      ADPR C
ATOM   2186  CD2 LEU A 219      29.303  33.571  28.340  0.00  0.00      ADPR C
ATOM   2187  C   LEU A 219      28.501  32.103  32.344  0.00  0.00      ADPR C
ATOM   2188  O   LEU A 219      29.612  31.644  32.593  0.00  0.00      ADPR O
ATOM   2189  HN  LEU A 219      26.062  32.608  30.414  0.00  0.00      ADPR H
ATOM   2190  N   ASN A 220      27.550  32.278  33.259  0.00  0.00      ADPR N
ATOM   2191  CA  ASN A 220      27.770  31.995  34.688  0.00  0.00      ADPR C
ATOM   2192  CB  ASN A 220      26.571  32.456  35.519  0.00  0.00      ADPR C
ATOM   2193  CG  ASN A 220      26.430  33.980  35.516  0.00  0.00      ADPR C
ATOM   2194  OD1 ASN A 220      25.428  34.545  35.110  0.00  0.00      ADPR O
ATOM   2195  ND2 ASN A 220      27.427  34.661  36.033  0.00  0.00      ADPR N
ATOM   2196  C   ASN A 220      28.036  30.507  34.944  0.00  0.00      ADPR C
ATOM   2197  O   ASN A 220      28.932  30.161  35.712  0.00  0.00      ADPR O
ATOM   2198  HN  ASN A 220      26.631  32.609  33.045  0.00  0.00      ADPR H
ATOM   2199 1HD2 ASN A 220      27.371  35.657  36.098  0.00  0.00      ADPR H
ATOM   2200 2HD2 ASN A 220      28.242  34.183  36.361  0.00  0.00      ADPR H
ATOM   2201  N   TRP A 221      27.335  29.664  34.188  0.00  0.00      ADPR N
ATOM   2202  CA  TRP A 221      27.530  28.204  34.230  0.00  0.00      ADPR C
ATOM   2203  CB  TRP A 221      26.368  27.516  33.510  0.00  0.00      ADPR C
ATOM   2204  CG  TRP A 221      26.632  26.023  33.304  0.00  0.00      ADPR C
ATOM   2205  CD2 TRP A 221      27.089  25.452  32.127  0.00  0.00      ADPR C
ATOM   2206  CD1 TRP A 221      26.457  25.044  34.187  0.00  0.00      ADPR C
ATOM   2207  NE1 TRP A 221      26.741  23.876  33.611  0.00  0.00      ADPR N
ATOM   2208  CE2 TRP A 221      27.125  24.087  32.354  0.00  0.00      ADPR C
ATOM   2209  CE3 TRP A 221      27.419  25.964  30.882  0.00  0.00      ADPR C
ATOM   2210  CZ2 TRP A 221      27.471  23.256  31.299  0.00  0.00      ADPR C
ATOM   2211  CZ3 TRP A 221      27.773  25.113  29.843  0.00  0.00      ADPR C
ATOM   2212  CH2 TRP A 221      27.799  23.744  30.055  0.00  0.00      ADPR C
ATOM   2213  C   TRP A 221      28.880  27.802  33.623  0.00  0.00      ADPR C
ATOM   2214  O   TRP A 221      29.638  27.007  34.183  0.00  0.00      ADPR O
ATOM   2215  HN  TRP A 221      26.631  29.960  33.542  0.00  0.00      ADPR H
ATOM   2216  HE1 TRP A 221      26.676  22.982  34.054  0.00  0.00      ADPR H
ATOM   2217  N   LEU A 222      29.238  28.418  32.520  0.00  0.00      ADPR N
ATOM   2218  CA  LEU A 222      30.547  28.169  31.898  0.00  0.00      ADPR C
ATOM   2219  CB  LEU A 222      30.645  28.937  30.581  0.00  0.00      ADPR C
ATOM   2220  CG  LEU A 222      32.040  28.822  29.955  0.00  0.00      ADPR C
ATOM   2221  CD1 LEU A 222      32.401  27.372  29.619  0.00  0.00      ADPR C
ATOM   2222  CD2 LEU A 222      32.125  29.709  28.717  0.00  0.00      ADPR C
ATOM   2223  C   LEU A 222      31.695  28.566  32.840  0.00  0.00      ADPR C
ATOM   2224  O   LEU A 222      32.616  27.786  33.078  0.00  0.00      ADPR O
ATOM   2225  HN  LEU A 222      28.666  29.081  32.036  0.00  0.00      ADPR H
ATOM   2226  N   ASN A 223      31.525  29.732  33.455  0.00  0.00      ADPR N
ATOM   2227  CA  ASN A 223      32.517  30.287  34.387  0.00  0.00      ADPR C
ATOM   2228  CB  ASN A 223      32.076  31.682  34.828  0.00  0.00      ADPR C
ATOM   2229  CG  ASN A 223      33.120  32.314  35.748  0.00  0.00      ADPR C
ATOM   2230  OD1 ASN A 223      34.258  32.534  35.389  0.00  0.00      ADPR O
ATOM   2231  ND2 ASN A 223      32.711  32.657  36.947  0.00  0.00      ADPR N
ATOM   2232  C   ASN A 223      32.677  29.379  35.613  0.00  0.00      ADPR C
ATOM   2233  O   ASN A 223      33.791  29.085  36.037  0.00  0.00      ADPR O
ATOM   2234  HN  ASN A 223      30.718  30.309  33.329  0.00  0.00      ADPR H
ATOM   2235 1HD2 ASN A 223      33.341  33.107  37.580  0.00  0.00      ADPR H
ATOM   2236 2HD2 ASN A 223      31.770  32.468  37.227  0.00  0.00      ADPR H
ATOM   2237  N   GLU A 224      31.546  28.866  36.094  0.00  0.00      ADPR N
ATOM   2238  CA  GLU A 224      31.556  27.966  37.261  0.00  0.00      ADPR C
ATOM   2239  CB  GLU A 224      30.145  27.731  37.822  0.00  0.00      ADPR C
ATOM   2240  CG  GLU A 224      29.289  26.847  36.924  0.00  0.00      ADPR C
ATOM   2241  CD  GLU A 224      27.835  26.686  37.316  0.00  0.00      ADPR C
ATOM   2242  OE1 GLU A 224      27.207  27.716  37.639  0.00  0.00      ADPR O
ATOM   2243  OE2 GLU A 224      27.394  25.521  37.237  0.00  0.00      ADPR O
ATOM   2244  C   GLU A 224      32.274  26.667  36.897  0.00  0.00      ADPR C
ATOM   2245  O   GLU A 224      33.340  26.428  37.521  0.00  0.00      ADPR O
ATOM   2246  HN  GLU A 224      30.639  29.047  35.713  0.00  0.00      ADPR H
ATOM   2247  N   VAL A 225      31.965  26.082  35.773  0.00  0.00      ADPR N
ATOM   2248  CA  VAL A 225      32.568  24.819  35.283  0.00  0.00      ADPR C
ATOM   2249  CB  VAL A 225      31.990  24.402  33.924  0.00  0.00      ADPR C
ATOM   2250  CG1 VAL A 225      32.679  23.136  33.409  0.00  0.00      ADPR C
ATOM   2251  CG2 VAL A 225      30.496  24.079  34.019  0.00  0.00      ADPR C
ATOM   2252  C   VAL A 225      34.098  24.977  35.193  0.00  0.00      ADPR C
ATOM   2253  O   VAL A 225      34.843  24.122  35.663  0.00  0.00      ADPR O
ATOM   2254  HN  VAL A 225      31.281  26.455  35.146  0.00  0.00      ADPR H
ATOM   2255  N   LEU A 226      34.521  26.121  34.672  0.00  0.00      ADPR N
ATOM   2256  CA  LEU A 226      35.951  26.405  34.498  0.00  0.00      ADPR C
ATOM   2257  CB  LEU A 226      36.134  27.597  33.565  0.00  0.00      ADPR C
ATOM   2258  CG  LEU A 226      35.631  27.328  32.144  0.00  0.00      ADPR C
ATOM   2259  CD1 LEU A 226      35.878  28.558  31.273  0.00  0.00      ADPR C
ATOM   2260  CD2 LEU A 226      36.296  26.098  31.521  0.00  0.00      ADPR C
ATOM   2261  C   LEU A 226      36.698  26.623  35.814  0.00  0.00      ADPR C
ATOM   2262  O   LEU A 226      37.829  26.167  35.971  0.00  0.00      ADPR O
ATOM   2263  HN  LEU A 226      33.914  26.855  34.367  0.00  0.00      ADPR H
ATOM   2264  N   THR A 227      36.009  27.223  36.783  0.00  0.00      ADPR N
ATOM   2265  CA  THR A 227      36.554  27.398  38.145  0.00  0.00      ADPR C
ATOM   2266  CB  THR A 227      35.593  28.206  39.032  0.00  0.00      ADPR C
ATOM   2267  OG1 THR A 227      35.474  29.520  38.491  0.00  0.00      ADPR O
ATOM   2268  CG2 THR A 227      36.055  28.308  40.491  0.00  0.00      ADPR C
ATOM   2269  C   THR A 227      36.840  26.034  38.786  0.00  0.00      ADPR C
ATOM   2270  O   THR A 227      37.926  25.818  39.321  0.00  0.00      ADPR O
ATOM   2271  HN  THR A 227      35.088  27.592  36.661  0.00  0.00      ADPR H
ATOM   2272  HG1 THR A 227      34.924  29.489  37.656  0.00  0.00      ADPR H
ATOM   2273  N   PHE A 228      35.885  25.117  38.636  0.00  0.00      ADPR N
ATOM   2274  CA  PHE A 228      36.021  23.755  39.187  0.00  0.00      ADPR C
ATOM   2275  CB  PHE A 228      34.702  22.988  39.089  0.00  0.00      ADPR C
ATOM   2276  CG  PHE A 228      33.630  23.603  39.987  0.00  0.00      ADPR C
ATOM   2277  CD1 PHE A 228      33.556  23.275  41.333  0.00  0.00      ADPR C
ATOM   2278  CD2 PHE A 228      32.698  24.466  39.446  0.00  0.00      ADPR C
ATOM   2279  CE1 PHE A 228      32.555  23.831  42.119  0.00  0.00      ADPR C
ATOM   2280  CE2 PHE A 228      31.707  25.043  40.226  0.00  0.00      ADPR C
ATOM   2281  CZ  PHE A 228      31.634  24.718  41.576  0.00  0.00      ADPR C
ATOM   2282  C   PHE A 228      37.127  22.966  38.477  0.00  0.00      ADPR C
ATOM   2283  O   PHE A 228      37.999  22.378  39.115  0.00  0.00      ADPR O
ATOM   2284  HN  PHE A 228      35.026  25.281  38.150  0.00  0.00      ADPR H
ATOM   2285  N   SER A 229      37.211  23.171  37.165  0.00  0.00      ADPR N
ATOM   2286  CA  SER A 229      38.258  22.535  36.348  0.00  0.00      ADPR C
ATOM   2287  CB  SER A 229      37.992  22.737  34.866  0.00  0.00      ADPR C
ATOM   2288  OG  SER A 229      36.798  22.052  34.491  0.00  0.00      ADPR O
ATOM   2289  C   SER A 229      39.654  23.059  36.683  0.00  0.00      ADPR C
ATOM   2290  O   SER A 229      40.594  22.270  36.746  0.00  0.00      ADPR O
ATOM   2291  HN  SER A 229      36.585  23.757  36.651  0.00  0.00      ADPR H
ATOM   2292  HG  SER A 229      36.911  21.072  34.652  0.00  0.00      ADPR H
ATOM   2293  N   ASP A 230      39.740  24.337  37.058  0.00  0.00      ADPR N
ATOM   2294  CA  ASP A 230      41.011  24.936  37.511  0.00  0.00      ADPR C
ATOM   2295  CB  ASP A 230      40.855  26.416  37.859  0.00  0.00      ADPR C
ATOM   2296  CG  ASP A 230      40.529  27.296  36.658  0.00  0.00      ADPR C
ATOM   2297  OD1 ASP A 230      40.877  26.920  35.520  0.00  0.00      ADPR O
ATOM   2298  OD2 ASP A 230      40.066  28.418  36.920  0.00  0.00      ADPR O
ATOM   2299  C   ASP A 230      41.544  24.229  38.758  0.00  0.00      ADPR C
ATOM   2300  O   ASP A 230      42.677  23.757  38.774  0.00  0.00      ADPR O
ATOM   2301  HN  ASP A 230      38.965  24.969  37.059  0.00  0.00      ADPR H
ATOM   2302  N   THR A 231      40.636  24.018  39.704  0.00  0.00      ADPR N
ATOM   2303  CA  THR A 231      40.972  23.403  41.003  0.00  0.00      ADPR C
ATOM   2304  CB  THR A 231      39.875  23.664  42.038  0.00  0.00      ADPR C
ATOM   2305  OG1 THR A 231      38.634  23.101  41.606  0.00  0.00      ADPR O
ATOM   2306  CG2 THR A 231      39.710  25.165  42.303  0.00  0.00      ADPR C
ATOM   2307  C   THR A 231      41.249  21.899  40.891  0.00  0.00      ADPR C
ATOM   2308  O   THR A 231      42.009  21.342  41.677  0.00  0.00      ADPR O
ATOM   2309  HN  THR A 231      39.670  24.258  39.605  0.00  0.00      ADPR H
ATOM   2310  HG1 THR A 231      38.709  22.823  40.648  0.00  0.00      ADPR H
ATOM   2311  N   ASN A 232      40.624  21.268  39.899  0.00  0.00      ADPR N
ATOM   2312  CA  ASN A 232      40.839  19.839  39.621  0.00  0.00      ADPR C
ATOM   2313  CB  ASN A 232      39.567  19.215  39.043  0.00  0.00      ADPR C
ATOM   2314  CG  ASN A 232      38.449  19.157  40.082  0.00  0.00      ADPR C
ATOM   2315  OD1 ASN A 232      37.392  19.750  39.931  0.00  0.00      ADPR O
ATOM   2316  ND2 ASN A 232      38.682  18.409  41.140  0.00  0.00      ADPR N
ATOM   2317  C   ASN A 232      42.019  19.598  38.675  0.00  0.00      ADPR C
ATOM   2318  O   ASN A 232      42.311  18.447  38.358  0.00  0.00      ADPR O
ATOM   2319  HN  ASN A 232      39.974  21.712  39.282  0.00  0.00      ADPR H
ATOM   2320 1HD2 ASN A 232      37.983  18.314  41.849  0.00  0.00      ADPR H
ATOM   2321 2HD2 ASN A 232      39.558  17.936  41.235  0.00  0.00      ADPR H
ATOM   2322  N   GLN A 233      42.625  20.687  38.200  0.00  0.00      ADPR N
ATOM   2323  CA  GLN A 233      43.724  20.678  37.214  0.00  0.00      ADPR C
ATOM   2324  CB  GLN A 233      45.010  20.124  37.838  0.00  0.00      ADPR C
ATOM   2325  CG  GLN A 233      45.550  20.954  38.997  0.00  0.00      ADPR C
ATOM   2326  CD  GLN A 233      46.807  20.297  39.566  0.00  0.00      ADPR C
ATOM   2327  OE1 GLN A 233      46.761  19.401  40.397  0.00  0.00      ADPR O
ATOM   2328  NE2 GLN A 233      47.954  20.751  39.107  0.00  0.00      ADPR N
ATOM   2329  C   GLN A 233      43.334  19.926  35.928  0.00  0.00      ADPR C
ATOM   2330  O   GLN A 233      44.142  19.266  35.275  0.00  0.00      ADPR O
ATOM   2331  HN  GLN A 233      42.368  21.610  38.488  0.00  0.00      ADPR H
ATOM   2332 1HE2 GLN A 233      48.814  20.362  39.438  0.00  0.00      ADPR H
ATOM   2333 2HE2 GLN A 233      47.965  21.485  38.427  0.00  0.00      ADPR H
ATOM   2334  N   GLU A 234      42.067  20.037  35.566  0.00  0.00      ADPR N
ATOM   2335  CA  GLU A 234      41.572  19.477  34.300  0.00  0.00      ADPR C
ATOM   2336  CB  GLU A 234      40.059  19.313  34.334  0.00  0.00      ADPR C
ATOM   2337  CG  GLU A 234      39.602  18.357  35.437  0.00  0.00      ADPR C
ATOM   2338  CD  GLU A 234      38.079  18.223  35.465  0.00  0.00      ADPR C
ATOM   2339  OE1 GLU A 234      37.392  19.166  35.016  0.00  0.00      ADPR O
ATOM   2340  OE2 GLU A 234      37.621  17.153  35.915  0.00  0.00      ADPR O
ATOM   2341  C   GLU A 234      41.939  20.417  33.149  0.00  0.00      ADPR C
ATOM   2342  O   GLU A 234      42.115  21.620  33.323  0.00  0.00      ADPR O
ATOM   2343  HN  GLU A 234      41.369  20.499  36.113  0.00  0.00      ADPR H
ATOM   2344  N   LYS A 235      41.994  19.813  31.974  0.00  0.00      ADPR N
ATOM   2345  CA  LYS A 235      42.160  20.532  30.712  0.00  0.00      ADPR C
ATOM   2346  CB  LYS A 235      43.232  19.777  29.922  0.00  0.00      ADPR C
ATOM   2347  CG  LYS A 235      44.651  19.941  30.482  0.00  0.00      ADPR C
ATOM   2348  CD  LYS A 235      45.131  21.394  30.587  0.00  0.00      ADPR C
ATOM   2349  CE  LYS A 235      46.541  21.438  31.173  0.00  0.00      ADPR C
ATOM   2350  NZ  LYS A 235      47.040  22.817  31.262  0.00  0.00      ADPR N
ATOM   2351  C   LYS A 235      40.803  20.498  30.000  0.00  0.00      ADPR C
ATOM   2352  O   LYS A 235      40.220  19.435  29.794  0.00  0.00      ADPR O
ATOM   2353  HN  LYS A 235      41.926  18.821  31.865  0.00  0.00      ADPR H
ATOM   2354  HZ1 LYS A 235      47.962  22.814  31.648  0.00  0.00      ADPR H
ATOM   2355  HZ2 LYS A 235      47.063  23.223  30.349  0.00  0.00      ADPR H
ATOM   2356  HZ3 LYS A 235      46.435  23.354  31.850  0.00  0.00      ADPR H
ATOM   2357  N   VAL A 236      40.286  21.680  29.679  0.00  0.00      ADPR N
ATOM   2358  CA  VAL A 236      38.907  21.794  29.173  0.00  0.00      ADPR C
ATOM   2359  CB  VAL A 236      38.121  22.846  29.970  0.00  0.00      ADPR C
ATOM   2360  CG1 VAL A 236      36.661  22.895  29.523  0.00  0.00      ADPR C
ATOM   2361  CG2 VAL A 236      38.158  22.552  31.464  0.00  0.00      ADPR C
ATOM   2362  C   VAL A 236      38.920  22.191  27.699  0.00  0.00      ADPR C
ATOM   2363  O   VAL A 236      39.461  23.241  27.343  0.00  0.00      ADPR O
ATOM   2364  HN  VAL A 236      40.777  22.548  29.754  0.00  0.00      ADPR H
ATOM   2365  N   VAL A 237      38.133  21.454  26.933  0.00  0.00      ADPR N
ATOM   2366  CA  VAL A 237      37.863  21.781  25.524  0.00  0.00      ADPR C
ATOM   2367  CB  VAL A 237      38.165  20.574  24.621  0.00  0.00      ADPR C
ATOM   2368  CG1 VAL A 237      37.251  19.416  24.941  0.00  0.00      ADPR C
ATOM   2369  CG2 VAL A 237      37.947  20.860  23.140  0.00  0.00      ADPR C
ATOM   2370  C   VAL A 237      36.402  22.247  25.432  0.00  0.00      ADPR C
ATOM   2371  O   VAL A 237      35.466  21.604  25.906  0.00  0.00      ADPR O
ATOM   2372  HN  VAL A 237      37.669  20.628  27.254  0.00  0.00      ADPR H
ATOM   2373  N   ILE A 238      36.253  23.372  24.757  0.00  0.00      ADPR N
ATOM   2374  CA  ILE A 238      34.940  24.014  24.648  0.00  0.00      ADPR C
ATOM   2375  CB  ILE A 238      35.014  25.433  25.232  0.00  0.00      ADPR C
ATOM   2376  CG2 ILE A 238      33.636  26.100  25.146  0.00  0.00      ADPR C
ATOM   2377  CG1 ILE A 238      35.506  25.392  26.689  0.00  0.00      ADPR C
ATOM   2378  CD1 ILE A 238      35.799  26.771  27.293  0.00  0.00      ADPR C
ATOM   2379  C   ILE A 238      34.561  24.024  23.170  0.00  0.00      ADPR C
ATOM   2380  O   ILE A 238      35.351  24.382  22.304  0.00  0.00      ADPR O
ATOM   2381  HN  ILE A 238      36.995  23.852  24.288  0.00  0.00      ADPR H
ATOM   2382  N   VAL A 239      33.302  23.712  22.944  0.00  0.00      ADPR N
ATOM   2383  CA  VAL A 239      32.768  23.643  21.588  0.00  0.00      ADPR C
ATOM   2384  CB  VAL A 239      32.524  22.164  21.314  0.00  0.00      ADPR C
ATOM   2385  CG1 VAL A 239      31.473  21.604  22.220  0.00  0.00      ADPR C
ATOM   2386  CG2 VAL A 239      31.912  21.967  19.971  0.00  0.00      ADPR C
ATOM   2387  C   VAL A 239      31.531  24.545  21.472  0.00  0.00      ADPR C
ATOM   2388  O   VAL A 239      30.644  24.562  22.320  0.00  0.00      ADPR O
ATOM   2389  HN  VAL A 239      32.638  23.505  23.663  0.00  0.00      ADPR H
ATOM   2390  N   SER A 240      31.491  25.225  20.339  0.00  0.00      ADPR N
ATOM   2391  CA  SER A 240      30.424  26.184  20.026  0.00  0.00      ADPR C
ATOM   2392  CB  SER A 240      30.841  27.553  20.562  0.00  0.00      ADPR C
ATOM   2393  OG  SER A 240      29.872  28.551  20.229  0.00  0.00      ADPR O
ATOM   2394  C   SER A 240      30.294  26.243  18.508  0.00  0.00      ADPR C
ATOM   2395  O   SER A 240      31.280  26.077  17.796  0.00  0.00      ADPR O
ATOM   2396  HN  SER A 240      32.179  25.136  19.619  0.00  0.00      ADPR H
ATOM   2397  HG  SER A 240      30.291  29.239  19.636  0.00  0.00      ADPR H
ATOM   2398  N   HIS A 241      29.082  26.486  18.024  0.00  0.00      ADPR N
ATOM   2399  CA  HIS A 241      28.893  26.647  16.569  0.00  0.00      ADPR C
ATOM   2400  ND1 HIS A 241      27.654  25.678  13.872  0.00  0.00      ADPR N
ATOM   2401  CG  HIS A 241      27.275  26.671  14.662  0.00  0.00      ADPR C
ATOM   2402  CB  HIS A 241      27.413  26.697  16.188  0.00  0.00      ADPR C
ATOM   2403  NE2 HIS A 241      26.991  27.249  12.615  0.00  0.00      ADPR N
ATOM   2404  CD2 HIS A 241      26.853  27.654  13.875  0.00  0.00      ADPR C
ATOM   2405  CE1 HIS A 241      27.516  26.033  12.611  0.00  0.00      ADPR C
ATOM   2406  C   HIS A 241      29.599  27.922  16.086  0.00  0.00      ADPR C
ATOM   2407  O   HIS A 241      30.268  27.921  15.055  0.00  0.00      ADPR O
ATOM   2408  HN  HIS A 241      28.252  26.574  18.575  0.00  0.00      ADPR H
ATOM   2409  HD1 HIS A 241      27.994  24.791  14.186  0.00  0.00      ADPR H
ATOM   2410  N   LEU A 242      29.546  28.935  16.948  0.00  0.00      ADPR N
ATOM   2411  CA  LEU A 242      30.124  30.252  16.673  0.00  0.00      ADPR C
ATOM   2412  CB  LEU A 242      29.194  31.376  17.140  0.00  0.00      ADPR C
ATOM   2413  CG  LEU A 242      27.805  31.317  16.499  0.00  0.00      ADPR C
ATOM   2414  CD1 LEU A 242      26.940  32.469  16.996  0.00  0.00      ADPR C
ATOM   2415  CD2 LEU A 242      27.889  31.430  14.989  0.00  0.00      ADPR C
ATOM   2416  C   LEU A 242      31.485  30.429  17.353  0.00  0.00      ADPR C
ATOM   2417  O   LEU A 242      31.647  30.119  18.534  0.00  0.00      ADPR O
ATOM   2418  HN  LEU A 242      29.108  28.868  17.844  0.00  0.00      ADPR H
ATOM   2419  N   PRO A 243      32.444  30.950  16.575  0.00  0.00      ADPR N
ATOM   2420  CA  PRO A 243      33.753  31.381  17.090  0.00  0.00      ADPR C
ATOM   2421  CD  PRO A 243      32.343  31.173  15.121  0.00  0.00      ADPR C
ATOM   2422  CB  PRO A 243      34.584  31.608  15.830  0.00  0.00      ADPR C
ATOM   2423  CG  PRO A 243      33.535  32.067  14.818  0.00  0.00      ADPR C
ATOM   2424  C   PRO A 243      33.592  32.673  17.900  0.00  0.00      ADPR C
ATOM   2425  O   PRO A 243      32.627  33.420  17.737  0.00  0.00      ADPR O
ATOM   2426  N   ILE A 244      34.541  32.890  18.800  0.00  0.00      ADPR N
ATOM   2427  CA  ILE A 244      34.508  34.066  19.691  0.00  0.00      ADPR C
ATOM   2428  CB  ILE A 244      34.281  33.547  21.119  0.00  0.00      ADPR C
ATOM   2429  CG2 ILE A 244      34.457  34.647  22.153  0.00  0.00      ADPR C
ATOM   2430  CG1 ILE A 244      32.874  32.946  21.233  0.00  0.00      ADPR C
ATOM   2431  CD1 ILE A 244      32.585  32.261  22.565  0.00  0.00      ADPR C
ATOM   2432  C   ILE A 244      35.733  34.990  19.547  0.00  0.00      ADPR C
ATOM   2433  O   ILE A 244      35.703  36.158  19.930  0.00  0.00      ADPR O
ATOM   2434  HN  ILE A 244      35.328  32.289  18.938  0.00  0.00      ADPR H
ATOM   2435  N   TYR A 245      36.834  34.420  19.076  0.00  0.00      ADPR N
ATOM   2436  CA  TYR A 245      38.076  35.181  18.941  0.00  0.00      ADPR C
ATOM   2437  CB  TYR A 245      39.265  34.312  19.345  0.00  0.00      ADPR C
ATOM   2438  CG  TYR A 245      40.546  35.139  19.381  0.00  0.00      ADPR C
ATOM   2439  CD1 TYR A 245      40.871  35.926  20.488  0.00  0.00      ADPR C
ATOM   2440  CD2 TYR A 245      41.454  35.039  18.349  0.00  0.00      ADPR C
ATOM   2441  CE1 TYR A 245      42.071  36.622  20.550  0.00  0.00      ADPR C
ATOM   2442  CE2 TYR A 245      42.667  35.686  18.464  0.00  0.00      ADPR C
ATOM   2443  CZ  TYR A 245      42.980  36.519  19.524  0.00  0.00      ADPR C
ATOM   2444  OH  TYR A 245      44.123  37.246  19.472  0.00  0.00      ADPR O
ATOM   2445  C   TYR A 245      38.206  35.734  17.514  0.00  0.00      ADPR C
ATOM   2446  O   TYR A 245      38.251  34.957  16.560  0.00  0.00      ADPR O
ATOM   2447  HN  TYR A 245      36.895  33.464  18.789  0.00  0.00      ADPR H
ATOM   2448  HH  TYR A 245      44.631  37.010  18.644  0.00  0.00      ADPR H
ATOM   2449  N   PRO A 246      38.326  37.069  17.412  0.00  0.00      ADPR N
ATOM   2450  CA  PRO A 246      38.449  37.796  16.135  0.00  0.00      ADPR C
ATOM   2451  CD  PRO A 246      38.235  38.025  18.532  0.00  0.00      ADPR C
ATOM   2452  CB  PRO A 246      38.711  39.246  16.537  0.00  0.00      ADPR C
ATOM   2453  CG  PRO A 246      37.964  39.369  17.860  0.00  0.00      ADPR C
ATOM   2454  C   PRO A 246      39.595  37.302  15.249  0.00  0.00      ADPR C
ATOM   2455  O   PRO A 246      39.505  37.365  14.035  0.00  0.00      ADPR O
ATOM   2456  N   ASP A 247      40.672  36.798  15.858  0.00  0.00      ADPR N
ATOM   2457  CA  ASP A 247      41.764  36.265  15.012  0.00  0.00      ADPR C
ATOM   2458  CB  ASP A 247      43.114  36.558  15.666  0.00  0.00      ADPR C
ATOM   2459  CG  ASP A 247      44.409  35.842  15.267  0.00  0.00      ADPR C
ATOM   2460  OD1 ASP A 247      44.439  35.076  14.291  0.00  0.00      ADPR O
ATOM   2461  OD2 ASP A 247      45.400  36.139  15.968  0.00  0.00      ADPR O
ATOM   2462  C   ASP A 247      41.543  34.836  14.508  0.00  0.00      ADPR C
ATOM   2463  O   ASP A 247      42.169  34.405  13.539  0.00  0.00      ADPR O
ATOM   2464  HN  ASP A 247      40.814  36.745  16.846  0.00  0.00      ADPR H
ATOM   2465  N   ALA A 248      40.482  34.202  14.964  0.00  0.00      ADPR N
ATOM   2466  CA  ALA A 248      40.201  32.824  14.540  0.00  0.00      ADPR C
ATOM   2467  CB  ALA A 248      39.962  31.970  15.783  0.00  0.00      ADPR C
ATOM   2468  C   ALA A 248      39.040  32.706  13.544  0.00  0.00      ADPR C
ATOM   2469  O   ALA A 248      38.680  31.596  13.158  0.00  0.00      ADPR O
ATOM   2470  HN  ALA A 248      39.819  34.592  15.603  0.00  0.00      ADPR H
ATOM   2471  N   SER A 249      38.454  33.837  13.145  0.00  0.00      ADPR N
ATOM   2472  CA  SER A 249      37.310  33.833  12.219  0.00  0.00      ADPR C
ATOM   2473  CB  SER A 249      36.095  33.307  12.974  0.00  0.00      ADPR C
ATOM   2474  OG  SER A 249      34.955  33.307  12.127  0.00  0.00      ADPR O
ATOM   2475  C   SER A 249      37.008  35.236  11.696  0.00  0.00      ADPR C
ATOM   2476  O   SER A 249      37.379  36.232  12.313  0.00  0.00      ADPR O
ATOM   2477  HN  SER A 249      38.743  34.748  13.439  0.00  0.00      ADPR H
ATOM   2478  HG  SER A 249      34.728  32.367  11.873  0.00  0.00      ADPR H
ATOM   2479  N   ASP A 250      36.344  35.276  10.542  0.00  0.00      ADPR N
ATOM   2480  CA  ASP A 250      35.862  36.539   9.963  0.00  0.00      ADPR C
ATOM   2481  CB  ASP A 250      35.165  36.257   8.626  0.00  0.00      ADPR C
ATOM   2482  CG  ASP A 250      34.883  37.556   7.865  0.00  0.00      ADPR C
ATOM   2483  OD1 ASP A 250      33.879  38.205   8.225  0.00  0.00      ADPR O
ATOM   2484  OD2 ASP A 250      35.726  37.938   7.032  0.00  0.00      ADPR O
ATOM   2485  C   ASP A 250      34.881  37.159  10.970  0.00  0.00      ADPR C
ATOM   2486  O   ASP A 250      34.045  36.466  11.550  0.00  0.00      ADPR O
ATOM   2487  HN  ASP A 250      36.129  34.466   9.996  0.00  0.00      ADPR H
ATOM   2488  N   ASN A 251      34.945  38.480  11.088  0.00  0.00      ADPR N
ATOM   2489  CA  ASN A 251      34.090  39.201  12.046  0.00  0.00      ADPR C
ATOM   2490  CB  ASN A 251      34.349  40.693  11.942  0.00  0.00      ADPR C
ATOM   2491  CG  ASN A 251      35.718  41.090  12.458  0.00  0.00      ADPR C
ATOM   2492  OD1 ASN A 251      36.606  41.482  11.722  0.00  0.00      ADPR O
ATOM   2493  ND2 ASN A 251      35.908  40.899  13.735  0.00  0.00      ADPR N
ATOM   2494  C   ASN A 251      32.587  38.949  11.882  0.00  0.00      ADPR C
ATOM   2495  O   ASN A 251      31.859  38.903  12.869  0.00  0.00      ADPR O
ATOM   2496  HN  ASN A 251      35.557  39.063  10.554  0.00  0.00      ADPR H
ATOM   2497 1HD2 ASN A 251      36.806  41.075  14.139  0.00  0.00      ADPR H
ATOM   2498 2HD2 ASN A 251      35.156  40.576  14.310  0.00  0.00      ADPR H
ATOM   2499  N   VAL A 252      32.175  38.662  10.646  0.00  0.00      ADPR N
ATOM   2500  CA  VAL A 252      30.764  38.368  10.327  0.00  0.00      ADPR C
ATOM   2501  CB  VAL A 252      30.497  38.307   8.808  0.00  0.00      ADPR C
ATOM   2502  CG1 VAL A 252      30.876  39.598   8.080  0.00  0.00      ADPR C
ATOM   2503  CG2 VAL A 252      31.172  37.121   8.115  0.00  0.00      ADPR C
ATOM   2504  C   VAL A 252      30.244  37.089  11.005  0.00  0.00      ADPR C
ATOM   2505  O   VAL A 252      29.041  36.869  11.084  0.00  0.00      ADPR O
ATOM   2506  HN  VAL A 252      32.786  38.626   9.855  0.00  0.00      ADPR H
ATOM   2507  N   CYS A 253      31.171  36.250  11.455  0.00  0.00      ADPR N
ATOM   2508  CA  CYS A 253      30.804  34.945  12.017  0.00  0.00      ADPR C
ATOM   2509  CB  CYS A 253      31.691  33.916  11.354  0.00  0.00      ADPR C
ATOM   2510  SG  CYS A 253      31.542  33.742   9.537  0.00  0.00      ADPR S
ATOM   2511  C   CYS A 253      30.967  34.840  13.538  0.00  0.00      ADPR C
ATOM   2512  O   CYS A 253      30.782  33.773  14.121  0.00  0.00      ADPR O
ATOM   2513  HN  CYS A 253      32.153  36.439  11.445  0.00  0.00      ADPR H
ATOM   2514  HG  CYS A 253      32.721  33.556   9.021  0.00  0.00      ADPR H
ATOM   2515  N   LEU A 254      31.327  35.957  14.163  0.00  0.00      ADPR N
ATOM   2516  CA  LEU A 254      31.504  36.009  15.621  0.00  0.00      ADPR C
ATOM   2517  CB  LEU A 254      32.308  37.254  16.004  0.00  0.00      ADPR C
ATOM   2518  CG  LEU A 254      33.741  37.219  15.461  0.00  0.00      ADPR C
ATOM   2519  CD1 LEU A 254      34.423  38.555  15.754  0.00  0.00      ADPR C
ATOM   2520  CD2 LEU A 254      34.551  36.075  16.082  0.00  0.00      ADPR C
ATOM   2521  C   LEU A 254      30.156  36.009  16.346  0.00  0.00      ADPR C
ATOM   2522  O   LEU A 254      29.171  36.569  15.867  0.00  0.00      ADPR O
ATOM   2523  HN  LEU A 254      31.500  36.825  13.697  0.00  0.00      ADPR H
ATOM   2524  N   ALA A 255      30.153  35.380  17.519  0.00  0.00      ADPR N
ATOM   2525  CA  ALA A 255      28.989  35.431  18.424  0.00  0.00      ADPR C
ATOM   2526  CB  ALA A 255      29.301  34.639  19.692  0.00  0.00      ADPR C
ATOM   2527  C   ALA A 255      28.711  36.894  18.792  0.00  0.00      ADPR C
ATOM   2528  O   ALA A 255      29.647  37.677  18.912  0.00  0.00      ADPR O
ATOM   2529  HN  ALA A 255      30.921  34.840  17.864  0.00  0.00      ADPR H
ATOM   2530  N   TRP A 256      27.459  37.232  19.075  0.00  0.00      ADPR N
ATOM   2531  CA  TRP A 256      27.065  38.622  19.398  0.00  0.00      ADPR C
ATOM   2532  CB  TRP A 256      25.569  38.712  19.707  0.00  0.00      ADPR C
ATOM   2533  CG  TRP A 256      24.667  38.437  18.504  0.00  0.00      ADPR C
ATOM   2534  CD2 TRP A 256      23.300  38.209  18.575  0.00  0.00      ADPR C
ATOM   2535  CD1 TRP A 256      25.003  38.440  17.215  0.00  0.00      ADPR C
ATOM   2536  NE1 TRP A 256      23.916  38.230  16.472  0.00  0.00      ADPR N
ATOM   2537  CE2 TRP A 256      22.862  38.085  17.267  0.00  0.00      ADPR C
ATOM   2538  CE3 TRP A 256      22.404  38.153  19.632  0.00  0.00      ADPR C
ATOM   2539  CZ2 TRP A 256      21.507  37.897  17.010  0.00  0.00      ADPR C
ATOM   2540  CZ3 TRP A 256      21.048  37.981  19.373  0.00  0.00      ADPR C
ATOM   2541  CH2 TRP A 256      20.603  37.853  18.063  0.00  0.00      ADPR C
ATOM   2542  C   TRP A 256      27.833  39.215  20.587  0.00  0.00      ADPR C
ATOM   2543  O   TRP A 256      28.309  40.347  20.569  0.00  0.00      ADPR O
ATOM   2544  HN  TRP A 256      26.701  36.580  19.090  0.00  0.00      ADPR H
ATOM   2545  HE1 TRP A 256      23.897  38.188  15.473  0.00  0.00      ADPR H
ATOM   2546  N   ASN A 257      28.004  38.417  21.624  0.00  0.00      ADPR N
ATOM   2547  CA  ASN A 257      28.749  38.849  22.817  0.00  0.00      ADPR C
ATOM   2548  CB  ASN A 257      27.826  38.776  24.038  0.00  0.00      ADPR C
ATOM   2549  CG  ASN A 257      27.364  37.349  24.359  0.00  0.00      ADPR C
ATOM   2550  OD1 ASN A 257      27.270  36.458  23.522  0.00  0.00      ADPR O
ATOM   2551  ND2 ASN A 257      27.096  37.122  25.621  0.00  0.00      ADPR N
ATOM   2552  C   ASN A 257      30.021  38.006  22.985  0.00  0.00      ADPR C
ATOM   2553  O   ASN A 257      30.344  37.514  24.064  0.00  0.00      ADPR O
ATOM   2554  HN  ASN A 257      27.649  37.484  21.674  0.00  0.00      ADPR H
ATOM   2555 1HD2 ASN A 257      26.809  36.210  25.915  0.00  0.00      ADPR H
ATOM   2556 2HD2 ASN A 257      27.178  37.861  26.290  0.00  0.00      ADPR H
ATOM   2557  N   TYR A 258      30.793  37.954  21.902  0.00  0.00      ADPR N
ATOM   2558  CA  TYR A 258      32.042  37.170  21.867  0.00  0.00      ADPR C
ATOM   2559  CB  TYR A 258      32.645  37.233  20.457  0.00  0.00      ADPR C
ATOM   2560  CG  TYR A 258      33.102  38.638  20.074  0.00  0.00      ADPR C
ATOM   2561  CD1 TYR A 258      34.378  39.100  20.385  0.00  0.00      ADPR C
ATOM   2562  CD2 TYR A 258      32.225  39.491  19.436  0.00  0.00      ADPR C
ATOM   2563  CE1 TYR A 258      34.763  40.385  20.033  0.00  0.00      ADPR C
ATOM   2564  CE2 TYR A 258      32.606  40.775  19.106  0.00  0.00      ADPR C
ATOM   2565  CZ  TYR A 258      33.887  41.225  19.374  0.00  0.00      ADPR C
ATOM   2566  OH  TYR A 258      34.257  42.447  18.919  0.00  0.00      ADPR O
ATOM   2567  C   TYR A 258      33.058  37.659  22.916  0.00  0.00      ADPR C
ATOM   2568  O   TYR A 258      33.671  36.882  23.653  0.00  0.00      ADPR O
ATOM   2569  HN  TYR A 258      30.586  38.434  21.049  0.00  0.00      ADPR H
ATOM   2570  HH  TYR A 258      33.477  42.888  18.474  0.00  0.00      ADPR H
ATOM   2571  N   ARG A 259      33.075  38.956  23.163  0.00  0.00      ADPR N
ATOM   2572  CA  ARG A 259      34.014  39.533  24.140  0.00  0.00      ADPR C
ATOM   2573  CB  ARG A 259      33.981  41.059  24.071  0.00  0.00      ADPR C
ATOM   2574  CG  ARG A 259      35.042  41.697  24.975  0.00  0.00      ADPR C
ATOM   2575  CD  ARG A 259      36.447  41.272  24.549  0.00  0.00      ADPR C
ATOM   2576  NE  ARG A 259      37.455  41.878  25.431  0.00  0.00      ADPR N
ATOM   2577  CZ  ARG A 259      38.774  41.729  25.301  0.00  0.00      ADPR C
ATOM   2578  NH1 ARG A 259      39.288  40.989  24.325  0.00  0.00      ADPR N
ATOM   2579  NH2 ARG A 259      39.598  42.333  26.147  0.00  0.00      ADPR N
ATOM   2580  C   ARG A 259      33.712  39.056  25.568  0.00  0.00      ADPR C
ATOM   2581  O   ARG A 259      34.621  38.784  26.350  0.00  0.00      ADPR O
ATOM   2582  HN  ARG A 259      32.473  39.621  22.721  0.00  0.00      ADPR H
ATOM   2583  HE  ARG A 259      37.127  42.445  26.186  0.00  0.00      ADPR H
ATOM   2584 1HH1 ARG A 259      38.683  40.532  23.672  0.00  0.00      ADPR H
ATOM   2585 2HH1 ARG A 259      40.280  40.889  24.243  0.00  0.00      ADPR H
ATOM   2586 1HH2 ARG A 259      39.230  42.901  26.883  0.00  0.00      ADPR H
ATOM   2587 2HH2 ARG A 259      40.587  42.220  26.048  0.00  0.00      ADPR H
ATOM   2588  N   ASP A 260      32.424  38.876  25.848  0.00  0.00      ADPR N
ATOM   2589  CA  ASP A 260      31.981  38.384  27.162  0.00  0.00      ADPR C
ATOM   2590  CB  ASP A 260      30.455  38.395  27.234  0.00  0.00      ADPR C
ATOM   2591  CG  ASP A 260      29.950  38.125  28.656  0.00  0.00      ADPR C
ATOM   2592  OD1 ASP A 260      30.588  37.339  29.387  0.00  0.00      ADPR O
ATOM   2593  OD2 ASP A 260      28.855  38.644  28.951  0.00  0.00      ADPR O
ATOM   2594  C   ASP A 260      32.514  36.965  27.409  0.00  0.00      ADPR C
ATOM   2595  O   ASP A 260      32.958  36.622  28.498  0.00  0.00      ADPR O
ATOM   2596  HN  ASP A 260      31.682  39.057  25.203  0.00  0.00      ADPR H
ATOM   2597  N   ALA A 261      32.528  36.176  26.345  0.00  0.00      ADPR N
ATOM   2598  CA  ALA A 261      33.052  34.814  26.439  0.00  0.00      ADPR C
ATOM   2599  CB  ALA A 261      32.596  34.107  25.194  0.00  0.00      ADPR C
ATOM   2600  C   ALA A 261      34.578  34.770  26.565  0.00  0.00      ADPR C
ATOM   2601  O   ALA A 261      35.097  34.030  27.398  0.00  0.00      ADPR O
ATOM   2602  HN  ALA A 261      32.197  36.439  25.439  0.00  0.00      ADPR H
ATOM   2603  N   LEU A 262      35.253  35.665  25.842  0.00  0.00      ADPR N
ATOM   2604  CA  LEU A 262      36.715  35.824  25.951  0.00  0.00      ADPR C
ATOM   2605  CB  LEU A 262      37.248  36.852  24.951  0.00  0.00      ADPR C
ATOM   2606  CG  LEU A 262      37.092  36.421  23.489  0.00  0.00      ADPR C
ATOM   2607  CD1 LEU A 262      37.558  37.543  22.568  0.00  0.00      ADPR C
ATOM   2608  CD2 LEU A 262      37.906  35.175  23.149  0.00  0.00      ADPR C
ATOM   2609  C   LEU A 262      37.139  36.243  27.364  0.00  0.00      ADPR C
ATOM   2610  O   LEU A 262      38.110  35.739  27.921  0.00  0.00      ADPR O
ATOM   2611  HN  LEU A 262      34.823  36.283  25.184  0.00  0.00      ADPR H
ATOM   2612  N   ALA A 263      36.307  37.068  27.982  0.00  0.00      ADPR N
ATOM   2613  CA  ALA A 263      36.542  37.535  29.358  0.00  0.00      ADPR C
ATOM   2614  CB  ALA A 263      35.475  38.561  29.735  0.00  0.00      ADPR C
ATOM   2615  C   ALA A 263      36.525  36.363  30.350  0.00  0.00      ADPR C
ATOM   2616  O   ALA A 263      37.400  36.262  31.204  0.00  0.00      ADPR O
ATOM   2617  HN  ALA A 263      35.472  37.428  27.565  0.00  0.00      ADPR H
ATOM   2618  N   VAL A 264      35.591  35.438  30.137  0.00  0.00      ADPR N
ATOM   2619  CA  VAL A 264      35.476  34.216  30.957  0.00  0.00      ADPR C
ATOM   2620  CB  VAL A 264      34.152  33.484  30.667  0.00  0.00      ADPR C
ATOM   2621  CG1 VAL A 264      34.046  32.154  31.425  0.00  0.00      ADPR C
ATOM   2622  CG2 VAL A 264      32.955  34.357  31.058  0.00  0.00      ADPR C
ATOM   2623  C   VAL A 264      36.684  33.293  30.730  0.00  0.00      ADPR C
ATOM   2624  O   VAL A 264      37.337  32.873  31.679  0.00  0.00      ADPR O
ATOM   2625  HN  VAL A 264      34.906  35.505  29.412  0.00  0.00      ADPR H
ATOM   2626  N   ILE A 265      36.976  33.014  29.463  0.00  0.00      ADPR N
ATOM   2627  CA  ILE A 265      38.060  32.076  29.100  0.00  0.00      ADPR C
ATOM   2628  CB  ILE A 265      38.145  31.848  27.579  0.00  0.00      ADPR C
ATOM   2629  CG2 ILE A 265      36.813  31.312  27.032  0.00  0.00      ADPR C
ATOM   2630  CG1 ILE A 265      38.582  33.121  26.851  0.00  0.00      ADPR C
ATOM   2631  CD1 ILE A 265      38.970  32.932  25.396  0.00  0.00      ADPR C
ATOM   2632  C   ILE A 265      39.426  32.532  29.644  0.00  0.00      ADPR C
ATOM   2633  O   ILE A 265      40.181  31.726  30.186  0.00  0.00      ADPR O
ATOM   2634  HN  ILE A 265      36.495  33.409  28.681  0.00  0.00      ADPR H
ATOM   2635  N   TRP A 266      39.670  33.841  29.564  0.00  0.00      ADPR N
ATOM   2636  CA  TRP A 266      40.943  34.450  29.990  0.00  0.00      ADPR C
ATOM   2637  CB  TRP A 266      40.988  35.917  29.554  0.00  0.00      ADPR C
ATOM   2638  CG  TRP A 266      42.344  36.555  29.874  0.00  0.00      ADPR C
ATOM   2639  CD2 TRP A 266      42.683  37.211  31.045  0.00  0.00      ADPR C
ATOM   2640  CD1 TRP A 266      43.424  36.541  29.098  0.00  0.00      ADPR C
ATOM   2641  NE1 TRP A 266      44.425  37.163  29.719  0.00  0.00      ADPR N
ATOM   2642  CE2 TRP A 266      44.009  37.589  30.912  0.00  0.00      ADPR C
ATOM   2643  CE3 TRP A 266      41.970  37.537  32.195  0.00  0.00      ADPR C
ATOM   2644  CZ2 TRP A 266      44.629  38.309  31.922  0.00  0.00      ADPR C
ATOM   2645  CZ3 TRP A 266      42.589  38.265  33.202  0.00  0.00      ADPR C
ATOM   2646  CH2 TRP A 266      43.916  38.655  33.066  0.00  0.00      ADPR C
ATOM   2647  C   TRP A 266      41.152  34.324  31.507  0.00  0.00      ADPR C
ATOM   2648  O   TRP A 266      42.277  34.383  31.996  0.00  0.00      ADPR O
ATOM   2649  HN  TRP A 266      39.007  34.501  29.210  0.00  0.00      ADPR H
ATOM   2650  HE1 TRP A 266      45.345  37.291  29.348  0.00  0.00      ADPR H
ATOM   2651  N   SER A 267      40.048  34.167  32.231  0.00  0.00      ADPR N
ATOM   2652  CA  SER A 267      40.061  34.025  33.697  0.00  0.00      ADPR C
ATOM   2653  CB  SER A 267      38.683  34.360  34.270  0.00  0.00      ADPR C
ATOM   2654  OG  SER A 267      38.361  35.724  33.988  0.00  0.00      ADPR O
ATOM   2655  C   SER A 267      40.479  32.629  34.178  0.00  0.00      ADPR C
ATOM   2656  O   SER A 267      40.701  32.422  35.370  0.00  0.00      ADPR O
ATOM   2657  HN  SER A 267      39.132  34.134  31.832  0.00  0.00      ADPR H
ATOM   2658  HG  SER A 267      38.053  35.805  33.040  0.00  0.00      ADPR H
ATOM   2659  N   HIS A 268      40.557  31.667  33.256  0.00  0.00      ADPR N
ATOM   2660  CA  HIS A 268      40.739  30.258  33.636  0.00  0.00      ADPR C
ATOM   2661  ND1 HIS A 268      38.193  29.803  35.623  0.00  0.00      ADPR N
ATOM   2662  CG  HIS A 268      38.342  30.050  34.329  0.00  0.00      ADPR C
ATOM   2663  CB  HIS A 268      39.439  29.484  33.432  0.00  0.00      ADPR C
ATOM   2664  NE2 HIS A 268      36.598  31.069  35.010  0.00  0.00      ADPR N
ATOM   2665  CD2 HIS A 268      37.353  30.846  33.946  0.00  0.00      ADPR C
ATOM   2666  CE1 HIS A 268      37.114  30.437  36.053  0.00  0.00      ADPR C
ATOM   2667  C   HIS A 268      41.867  29.577  32.871  0.00  0.00      ADPR C
ATOM   2668  O   HIS A 268      41.810  29.399  31.657  0.00  0.00      ADPR O
ATOM   2669  HN  HIS A 268      40.499  31.828  32.271  0.00  0.00      ADPR H
ATOM   2670  HD1 HIS A 268      38.796  29.233  36.181  0.00  0.00      ADPR H
ATOM   2671  HE2 HIS A 268      35.768  31.627  35.024  0.00  0.00      ADPR H
ATOM   2672  N   GLU A 269      42.806  29.078  33.657  0.00  0.00      ADPR N
ATOM   2673  CA  GLU A 269      43.954  28.313  33.128  0.00  0.00      ADPR C
ATOM   2674  CB  GLU A 269      45.009  28.318  34.238  0.00  0.00      ADPR C
ATOM   2675  CG  GLU A 269      44.652  27.431  35.430  0.00  0.00      ADPR C
ATOM   2676  CD  GLU A 269      45.836  27.317  36.388  0.00  0.00      ADPR C
ATOM   2677  OE1 GLU A 269      46.312  28.381  36.840  0.00  0.00      ADPR O
ATOM   2678  OE2 GLU A 269      46.203  26.159  36.675  0.00  0.00      ADPR O
ATOM   2679  C   GLU A 269      43.534  26.949  32.582  0.00  0.00      ADPR C
ATOM   2680  O   GLU A 269      44.055  26.411  31.581  0.00  0.00      ADPR O
ATOM   2681  HN  GLU A 269      42.807  29.181  34.652  0.00  0.00      ADPR H
ATOM   2682  N   CYS A 270      42.462  26.411  33.071  0.00  0.00      ADPR N
ATOM   2683  CA  CYS A 270      41.986  25.087  32.636  0.00  0.00      ADPR C
ATOM   2684  CB  CYS A 270      40.805  24.644  33.477  0.00  0.00      ADPR C
ATOM   2685  SG  CYS A 270      39.354  25.744  33.312  0.00  0.00      ADPR S
ATOM   2686  C   CYS A 270      41.637  25.013  31.134  0.00  0.00      ADPR C
ATOM   2687  O   CYS A 270      41.631  23.929  30.553  0.00  0.00      ADPR O
ATOM   2688  HN  CYS A 270      41.889  26.845  33.766  0.00  0.00      ADPR H
ATOM   2689  HG  CYS A 270      38.770  25.869  34.467  0.00  0.00      ADPR H
ATOM   2690  N   VAL A 271      41.273  26.149  30.543  0.00  0.00      ADPR N
ATOM   2691  CA  VAL A 271      40.902  26.208  29.117  0.00  0.00      ADPR C
ATOM   2692  CB  VAL A 271      40.443  27.620  28.717  0.00  0.00      ADPR C
ATOM   2693  CG1 VAL A 271      39.908  27.609  27.286  0.00  0.00      ADPR C
ATOM   2694  CG2 VAL A 271      39.315  28.146  29.604  0.00  0.00      ADPR C
ATOM   2695  C   VAL A 271      42.097  25.765  28.254  0.00  0.00      ADPR C
ATOM   2696  O   VAL A 271      43.154  26.387  28.249  0.00  0.00      ADPR O
ATOM   2697  HN  VAL A 271      41.226  27.029  31.015  0.00  0.00      ADPR H
ATOM   2698  N   VAL A 272      41.828  24.744  27.450  0.00  0.00      ADPR N
ATOM   2699  CA  VAL A 272      42.825  24.227  26.496  0.00  0.00      ADPR C
ATOM   2700  CB  VAL A 272      42.837  22.692  26.414  0.00  0.00      ADPR C
ATOM   2701  CG1 VAL A 272      43.144  22.172  27.789  0.00  0.00      ADPR C
ATOM   2702  CG2 VAL A 272      41.619  21.966  25.844  0.00  0.00      ADPR C
ATOM   2703  C   VAL A 272      42.612  24.824  25.110  0.00  0.00      ADPR C
ATOM   2704  O   VAL A 272      43.506  25.410  24.509  0.00  0.00      ADPR O
ATOM   2705  HN  VAL A 272      40.952  24.263  27.433  0.00  0.00      ADPR H
ATOM   2706  N   CYS A 273      41.356  24.796  24.692  0.00  0.00      ADPR N
ATOM   2707  CA  CYS A 273      40.982  25.231  23.347  0.00  0.00      ADPR C
ATOM   2708  CB  CYS A 273      41.463  24.202  22.326  0.00  0.00      ADPR C
ATOM   2709  SG  CYS A 273      40.761  22.548  22.651  0.00  0.00      ADPR S
ATOM   2710  C   CYS A 273      39.473  25.425  23.224  0.00  0.00      ADPR C
ATOM   2711  O   CYS A 273      38.675  24.834  23.947  0.00  0.00      ADPR O
ATOM   2712  HN  CYS A 273      40.589  24.483  25.252  0.00  0.00      ADPR H
ATOM   2713  HG  CYS A 273      40.563  21.931  21.524  0.00  0.00      ADPR H
ATOM   2714  N   PHE A 274      39.158  26.322  22.302  0.00  0.00      ADPR N
ATOM   2715  CA  PHE A 274      37.781  26.677  21.950  0.00  0.00      ADPR C
ATOM   2716  CB  PHE A 274      37.595  28.170  22.223  0.00  0.00      ADPR C
ATOM   2717  CG  PHE A 274      36.138  28.603  22.074  0.00  0.00      ADPR C
ATOM   2718  CD1 PHE A 274      35.617  28.891  20.818  0.00  0.00      ADPR C
ATOM   2719  CD2 PHE A 274      35.352  28.733  23.211  0.00  0.00      ADPR C
ATOM   2720  CE1 PHE A 274      34.296  29.296  20.696  0.00  0.00      ADPR C
ATOM   2721  CE2 PHE A 274      34.032  29.139  23.090  0.00  0.00      ADPR C
ATOM   2722  CZ  PHE A 274      33.507  29.404  21.832  0.00  0.00      ADPR C
ATOM   2723  C   PHE A 274      37.602  26.360  20.461  0.00  0.00      ADPR C
ATOM   2724  O   PHE A 274      38.234  26.973  19.603  0.00  0.00      ADPR O
ATOM   2725  HN  PHE A 274      39.845  26.824  21.777  0.00  0.00      ADPR H
ATOM   2726  N   PHE A 275      36.753  25.371  20.200  0.00  0.00      ADPR N
ATOM   2727  CA  PHE A 275      36.526  24.863  18.838  0.00  0.00      ADPR C
ATOM   2728  CB  PHE A 275      36.743  23.347  18.806  0.00  0.00      ADPR C
ATOM   2729  CG  PHE A 275      38.169  22.965  19.218  0.00  0.00      ADPR C
ATOM   2730  CD1 PHE A 275      39.237  23.802  18.925  0.00  0.00      ADPR C
ATOM   2731  CD2 PHE A 275      38.387  21.725  19.808  0.00  0.00      ADPR C
ATOM   2732  CE1 PHE A 275      40.532  23.409  19.194  0.00  0.00      ADPR C
ATOM   2733  CE2 PHE A 275      39.692  21.319  20.069  0.00  0.00      ADPR C
ATOM   2734  CZ  PHE A 275      40.747  22.156  19.750  0.00  0.00      ADPR C
ATOM   2735  C   PHE A 275      35.130  25.205  18.336  0.00  0.00      ADPR C
ATOM   2736  O   PHE A 275      34.131  24.981  19.014  0.00  0.00      ADPR O
ATOM   2737  HN  PHE A 275      36.214  24.907  20.903  0.00  0.00      ADPR H
ATOM   2738  N   ALA A 276      35.134  25.838  17.168  0.00  0.00      ADPR N
ATOM   2739  CA  ALA A 276      33.898  26.285  16.514  0.00  0.00      ADPR C
ATOM   2740  CB  ALA A 276      33.747  27.790  16.731  0.00  0.00      ADPR C
ATOM   2741  C   ALA A 276      33.876  25.946  15.020  0.00  0.00      ADPR C
ATOM   2742  O   ALA A 276      34.881  25.519  14.455  0.00  0.00      ADPR O
ATOM   2743  HN  ALA A 276      35.967  26.053  16.658  0.00  0.00      ADPR H
ATOM   2744  N   GLY A 277      32.667  26.054  14.460  0.00  0.00      ADPR N
ATOM   2745  CA  GLY A 277      32.459  25.950  13.006  0.00  0.00      ADPR C
ATOM   2746  C   GLY A 277      31.966  27.305  12.497  0.00  0.00      ADPR C
ATOM   2747  O   GLY A 277      32.506  28.355  12.848  0.00  0.00      ADPR O
ATOM   2748  HN  GLY A 277      31.828  26.211  14.981  0.00  0.00      ADPR H
ATOM   2749  N   HIS A 278      30.910  27.240  11.685  0.00  0.00      ADPR N
ATOM   2750  CA  HIS A 278      30.178  28.412  11.159  0.00  0.00      ADPR C
ATOM   2751  ND1 HIS A 278      27.577  30.056  11.452  0.00  0.00      ADPR N
ATOM   2752  CG  HIS A 278      28.785  30.386  11.884  0.00  0.00      ADPR C
ATOM   2753  CB  HIS A 278      29.854  29.394  12.294  0.00  0.00      ADPR C
ATOM   2754  NE2 HIS A 278      27.696  32.179  11.559  0.00  0.00      ADPR N
ATOM   2755  CD2 HIS A 278      28.876  31.706  11.936  0.00  0.00      ADPR C
ATOM   2756  CE1 HIS A 278      26.887  31.171  11.268  0.00  0.00      ADPR C
ATOM   2757  C   HIS A 278      30.936  29.127  10.028  0.00  0.00      ADPR C
ATOM   2758  O   HIS A 278      30.400  29.271   8.932  0.00  0.00      ADPR O
ATOM   2759  HN  HIS A 278      30.532  26.370  11.368  0.00  0.00      ADPR H
ATOM   2760  HE2 HIS A 278      27.454  33.148  11.503  0.00  0.00      ADPR H
ATOM   2761  N   THR A 279      32.153  29.586  10.313  0.00  0.00      ADPR N
ATOM   2762  CA  THR A 279      33.049  30.155   9.286  0.00  0.00      ADPR C
ATOM   2763  CB  THR A 279      34.194  30.969   9.888  0.00  0.00      ADPR C
ATOM   2764  OG1 THR A 279      33.555  31.946  10.662  0.00  0.00      ADPR O
ATOM   2765  CG2 THR A 279      35.073  31.677   8.851  0.00  0.00      ADPR C
ATOM   2766  C   THR A 279      33.643  29.004   8.490  0.00  0.00      ADPR C
ATOM   2767  O   THR A 279      34.687  28.463   8.834  0.00  0.00      ADPR O
ATOM   2768  HN  THR A 279      32.544  29.578  11.234  0.00  0.00      ADPR H
ATOM   2769  HG1 THR A 279      32.667  32.165  10.257  0.00  0.00      ADPR H
ATOM   2770  N   HIS A 280      33.044  28.774   7.333  0.00  0.00      ADPR N
ATOM   2771  CA  HIS A 280      33.458  27.662   6.459  0.00  0.00      ADPR C
ATOM   2772  ND1 HIS A 280      30.029  27.667   4.874  0.00  0.00      ADPR N
ATOM   2773  CG  HIS A 280      31.064  27.331   5.629  0.00  0.00      ADPR C
ATOM   2774  CB  HIS A 280      32.531  27.559   5.250  0.00  0.00      ADPR C
ATOM   2775  NE2 HIS A 280      29.254  26.854   6.701  0.00  0.00      ADPR N
ATOM   2776  CD2 HIS A 280      30.580  26.823   6.761  0.00  0.00      ADPR C
ATOM   2777  CE1 HIS A 280      28.910  27.377   5.530  0.00  0.00      ADPR C
ATOM   2778  C   HIS A 280      34.912  27.756   5.988  0.00  0.00      ADPR C
ATOM   2779  O   HIS A 280      35.520  26.730   5.697  0.00  0.00      ADPR O
ATOM   2780  HN  HIS A 280      32.288  29.322   6.976  0.00  0.00      ADPR H
ATOM   2781  HD1 HIS A 280      30.081  28.072   3.961  0.00  0.00      ADPR H
ATOM   2782  N   ASP A 281      35.431  28.980   5.924  0.00  0.00      ADPR N
ATOM   2783  CA  ASP A 281      36.847  29.215   5.580  0.00  0.00      ADPR C
ATOM   2784  CB  ASP A 281      37.117  30.697   5.312  0.00  0.00      ADPR C
ATOM   2785  CG  ASP A 281      36.537  31.164   3.973  0.00  0.00      ADPR C
ATOM   2786  OD1 ASP A 281      36.011  30.320   3.212  0.00  0.00      ADPR O
ATOM   2787  OD2 ASP A 281      36.601  32.389   3.747  0.00  0.00      ADPR O
ATOM   2788  C   ASP A 281      37.833  28.687   6.626  0.00  0.00      ADPR C
ATOM   2789  O   ASP A 281      38.987  28.415   6.295  0.00  0.00      ADPR O
ATOM   2790  HN  ASP A 281      34.909  29.814   6.101  0.00  0.00      ADPR H
ATOM   2791  N   GLY A 282      37.340  28.558   7.860  0.00  0.00      ADPR N
ATOM   2792  CA  GLY A 282      38.173  28.135   8.990  0.00  0.00      ADPR C
ATOM   2793  C   GLY A 282      39.157  29.244   9.380  0.00  0.00      ADPR C
ATOM   2794  O   GLY A 282      39.255  30.286   8.737  0.00  0.00      ADPR O
ATOM   2795  HN  GLY A 282      36.385  28.737   8.098  0.00  0.00      ADPR H
ATOM   2796  N   GLY A 283      39.776  29.007  10.535  0.00  0.00      ADPR N
ATOM   2797  CA  GLY A 283      40.745  29.946  11.123  0.00  0.00      ADPR C
ATOM   2798  C   GLY A 283      41.287  29.345  12.418  0.00  0.00      ADPR C
ATOM   2799  O   GLY A 283      40.787  28.333  12.899  0.00  0.00      ADPR O
ATOM   2800  HN  GLY A 283      39.628  28.182  11.080  0.00  0.00      ADPR H
ATOM   2801  N   TYR A 284      42.339  29.969  12.936  0.00  0.00      ADPR N
ATOM   2802  CA  TYR A 284      42.999  29.495  14.164  0.00  0.00      ADPR C
ATOM   2803  CB  TYR A 284      43.732  28.168  13.921  0.00  0.00      ADPR C
ATOM   2804  CG  TYR A 284      44.876  28.266  12.915  0.00  0.00      ADPR C
ATOM   2805  CD1 TYR A 284      46.152  28.558  13.374  0.00  0.00      ADPR C
ATOM   2806  CD2 TYR A 284      44.641  28.052  11.565  0.00  0.00      ADPR C
ATOM   2807  CE1 TYR A 284      47.205  28.633  12.477  0.00  0.00      ADPR C
ATOM   2808  CE2 TYR A 284      45.695  28.124  10.666  0.00  0.00      ADPR C
ATOM   2809  CZ  TYR A 284      46.975  28.418  11.124  0.00  0.00      ADPR C
ATOM   2810  OH  TYR A 284      48.005  28.513  10.247  0.00  0.00      ADPR O
ATOM   2811  C   TYR A 284      44.002  30.537  14.654  0.00  0.00      ADPR C
ATOM   2812  O   TYR A 284      44.611  31.249  13.865  0.00  0.00      ADPR O
ATOM   2813  HN  TYR A 284      42.751  30.789  12.538  0.00  0.00      ADPR H
ATOM   2814  HH  TYR A 284      47.673  28.330   9.321  0.00  0.00      ADPR H
ATOM   2815  N   SER A 285      44.140  30.571  15.972  0.00  0.00      ADPR N
ATOM   2816  CA  SER A 285      45.089  31.469  16.651  0.00  0.00      ADPR C
ATOM   2817  CB  SER A 285      44.649  32.926  16.515  0.00  0.00      ADPR C
ATOM   2818  OG  SER A 285      43.339  33.119  17.059  0.00  0.00      ADPR O
ATOM   2819  C   SER A 285      45.154  31.124  18.137  0.00  0.00      ADPR C
ATOM   2820  O   SER A 285      44.232  30.523  18.682  0.00  0.00      ADPR O
ATOM   2821  HN  SER A 285      43.613  29.993  16.595  0.00  0.00      ADPR H
ATOM   2822  HG  SER A 285      43.357  33.875  17.713  0.00  0.00      ADPR H
ATOM   2823  N   GLU A 286      46.242  31.566  18.753  0.00  0.00      ADPR N
ATOM   2824  CA  GLU A 286      46.425  31.427  20.204  0.00  0.00      ADPR C
ATOM   2825  CB  GLU A 286      47.833  30.901  20.510  0.00  0.00      ADPR C
ATOM   2826  CG  GLU A 286      48.935  31.827  19.978  0.00  0.00      ADPR C
ATOM   2827  CD  GLU A 286      50.324  31.321  20.336  0.00  0.00      ADPR C
ATOM   2828  OE1 GLU A 286      50.678  30.257  19.785  0.00  0.00      ADPR O
ATOM   2829  OE2 GLU A 286      51.001  32.034  21.106  0.00  0.00      ADPR O
ATOM   2830  C   GLU A 286      46.204  32.796  20.857  0.00  0.00      ADPR C
ATOM   2831  O   GLU A 286      46.746  33.809  20.421  0.00  0.00      ADPR O
ATOM   2832  HN  GLU A 286      47.002  32.017  18.284  0.00  0.00      ADPR H
ATOM   2833  N   ASP A 287      45.295  32.808  21.825  0.00  0.00      ADPR N
ATOM   2834  CA  ASP A 287      45.036  34.025  22.608  0.00  0.00      ADPR C
ATOM   2835  CB  ASP A 287      43.769  33.827  23.460  0.00  0.00      ADPR C
ATOM   2836  CG  ASP A 287      43.334  35.109  24.186  0.00  0.00      ADPR C
ATOM   2837  OD1 ASP A 287      42.723  35.973  23.522  0.00  0.00      ADPR O
ATOM   2838  OD2 ASP A 287      43.818  35.289  25.326  0.00  0.00      ADPR O
ATOM   2839  C   ASP A 287      46.290  34.347  23.450  0.00  0.00      ADPR C
ATOM   2840  O   ASP A 287      47.053  33.433  23.765  0.00  0.00      ADPR O
ATOM   2841  HN  ASP A 287      44.739  32.018  22.084  0.00  0.00      ADPR H
ATOM   2842  N   PRO A 288      46.479  35.623  23.823  0.00  0.00      ADPR N
ATOM   2843  CA  PRO A 288      47.530  36.051  24.765  0.00  0.00      ADPR C
ATOM   2844  CD  PRO A 288      45.771  36.798  23.276  0.00  0.00      ADPR C
ATOM   2845  CB  PRO A 288      47.158  37.494  25.104  0.00  0.00      ADPR C
ATOM   2846  CG  PRO A 288      46.516  38.011  23.820  0.00  0.00      ADPR C
ATOM   2847  C   PRO A 288      47.559  35.200  26.044  0.00  0.00      ADPR C
ATOM   2848  O   PRO A 288      48.618  35.017  26.637  0.00  0.00      ADPR O
ATOM   2849  N   PHE A 289      46.399  34.669  26.429  0.00  0.00      ADPR N
ATOM   2850  CA  PHE A 289      46.269  33.772  27.593  0.00  0.00      ADPR C
ATOM   2851  CB  PHE A 289      44.787  33.562  27.919  0.00  0.00      ADPR C
ATOM   2852  CG  PHE A 289      44.613  32.712  29.176  0.00  0.00      ADPR C
ATOM   2853  CD1 PHE A 289      44.770  33.261  30.437  0.00  0.00      ADPR C
ATOM   2854  CD2 PHE A 289      44.315  31.372  29.036  0.00  0.00      ADPR C
ATOM   2855  CE1 PHE A 289      44.606  32.456  31.549  0.00  0.00      ADPR C
ATOM   2856  CE2 PHE A 289      44.137  30.552  30.137  0.00  0.00      ADPR C
ATOM   2857  CZ  PHE A 289      44.288  31.123  31.390  0.00  0.00      ADPR C
ATOM   2858  C   PHE A 289      46.978  32.422  27.395  0.00  0.00      ADPR C
ATOM   2859  O   PHE A 289      47.305  31.743  28.366  0.00  0.00      ADPR O
ATOM   2860  HN  PHE A 289      45.535  34.841  25.956  0.00  0.00      ADPR H
ATOM   2861  N   GLY A 290      47.081  32.001  26.134  0.00  0.00      ADPR N
ATOM   2862  CA  GLY A 290      47.691  30.707  25.806  0.00  0.00      ADPR C
ATOM   2863  C   GLY A 290      46.648  29.752  25.238  0.00  0.00      ADPR C
ATOM   2864  O   GLY A 290      47.031  28.793  24.595  0.00  0.00      ADPR O
ATOM   2865  HN  GLY A 290      46.760  32.521  25.342  0.00  0.00      ADPR H
ATOM   2866  N   VAL A 291      45.365  30.001  25.482  0.00  0.00      ADPR N
ATOM   2867  CA  VAL A 291      44.259  29.185  24.933  0.00  0.00      ADPR C
ATOM   2868  CB  VAL A 291      42.894  29.706  25.411  0.00  0.00      ADPR C
ATOM   2869  CG1 VAL A 291      41.715  28.984  24.749  0.00  0.00      ADPR C
ATOM   2870  CG2 VAL A 291      42.746  29.472  26.903  0.00  0.00      ADPR C
ATOM   2871  C   VAL A 291      44.305  29.217  23.401  0.00  0.00      ADPR C
ATOM   2872  O   VAL A 291      44.505  30.273  22.794  0.00  0.00      ADPR O
ATOM   2873  HN  VAL A 291      45.056  30.760  26.056  0.00  0.00      ADPR H
ATOM   2874  N   TYR A 292      43.958  28.070  22.828  0.00  0.00      ADPR N
ATOM   2875  CA  TYR A 292      43.964  27.909  21.369  0.00  0.00      ADPR C
ATOM   2876  CB  TYR A 292      44.595  26.574  20.953  0.00  0.00      ADPR C
ATOM   2877  CG  TYR A 292      46.099  26.463  21.236  0.00  0.00      ADPR C
ATOM   2878  CD1 TYR A 292      46.687  27.077  22.331  0.00  0.00      ADPR C
ATOM   2879  CD2 TYR A 292      46.912  25.716  20.397  0.00  0.00      ADPR C
ATOM   2880  CE1 TYR A 292      48.030  26.972  22.615  0.00  0.00      ADPR C
ATOM   2881  CE2 TYR A 292      48.274  25.611  20.663  0.00  0.00      ADPR C
ATOM   2882  CZ  TYR A 292      48.830  26.235  21.774  0.00  0.00      ADPR C
ATOM   2883  OH  TYR A 292      50.135  26.073  22.091  0.00  0.00      ADPR O
ATOM   2884  C   TYR A 292      42.524  27.949  20.888  0.00  0.00      ADPR C
ATOM   2885  O   TYR A 292      41.630  27.318  21.441  0.00  0.00      ADPR O
ATOM   2886  HN  TYR A 292      43.675  27.255  23.334  0.00  0.00      ADPR H
ATOM   2887  HH  TYR A 292      50.557  26.968  22.234  0.00  0.00      ADPR H
ATOM   2888  N   HIS A 293      42.315  28.786  19.893  0.00  0.00      ADPR N
ATOM   2889  CA  HIS A 293      41.021  28.859  19.203  0.00  0.00      ADPR C
ATOM   2890  ND1 HIS A 293      38.913  31.051  20.860  0.00  0.00      ADPR N
ATOM   2891  CG  HIS A 293      40.163  30.912  20.436  0.00  0.00      ADPR C
ATOM   2892  CB  HIS A 293      40.569  30.314  19.094  0.00  0.00      ADPR C
ATOM   2893  NE2 HIS A 293      40.232  31.795  22.388  0.00  0.00      ADPR N
ATOM   2894  CD2 HIS A 293      40.982  31.369  21.379  0.00  0.00      ADPR C
ATOM   2895  CE1 HIS A 293      38.956  31.591  22.072  0.00  0.00      ADPR C
ATOM   2896  C   HIS A 293      41.226  28.345  17.786  0.00  0.00      ADPR C
ATOM   2897  O   HIS A 293      42.157  28.785  17.114  0.00  0.00      ADPR O
ATOM   2898  HN  HIS A 293      43.006  29.419  19.542  0.00  0.00      ADPR H
ATOM   2899  HE2 HIS A 293      40.568  32.199  23.239  0.00  0.00      ADPR H
ATOM   2900  N   VAL A 294      40.412  27.368  17.399  0.00  0.00      ADPR N
ATOM   2901  CA  VAL A 294      40.344  27.010  15.973  0.00  0.00      ADPR C
ATOM   2902  CB  VAL A 294      41.202  25.794  15.544  0.00  0.00      ADPR C
ATOM   2903  CG1 VAL A 294      42.605  25.789  16.162  0.00  0.00      ADPR C
ATOM   2904  CG2 VAL A 294      40.536  24.431  15.743  0.00  0.00      ADPR C
ATOM   2905  C   VAL A 294      38.879  26.889  15.536  0.00  0.00      ADPR C
ATOM   2906  O   VAL A 294      38.005  26.417  16.258  0.00  0.00      ADPR O
ATOM   2907  HN  VAL A 294      39.822  26.836  18.006  0.00  0.00      ADPR H
ATOM   2908  N   ASN A 295      38.702  27.332  14.305  0.00  0.00      ADPR N
ATOM   2909  CA  ASN A 295      37.427  27.312  13.590  0.00  0.00      ADPR C
ATOM   2910  CB  ASN A 295      37.186  28.732  13.086  0.00  0.00      ADPR C
ATOM   2911  CG  ASN A 295      35.795  28.880  12.487  0.00  0.00      ADPR C
ATOM   2912  OD1 ASN A 295      35.429  28.285  11.487  0.00  0.00      ADPR O
ATOM   2913  ND2 ASN A 295      35.005  29.698  13.135  0.00  0.00      ADPR N
ATOM   2914  C   ASN A 295      37.608  26.351  12.413  0.00  0.00      ADPR C
ATOM   2915  O   ASN A 295      38.432  26.587  11.533  0.00  0.00      ADPR O
ATOM   2916  HN  ASN A 295      39.447  27.722  13.764  0.00  0.00      ADPR H
ATOM   2917 1HD2 ASN A 295      34.071  29.850  12.813  0.00  0.00      ADPR H
ATOM   2918 2HD2 ASN A 295      35.336  30.171  13.952  0.00  0.00      ADPR H
ATOM   2919  N   LEU A 296      37.009  25.179  12.555  0.00  0.00      ADPR N
ATOM   2920  CA  LEU A 296      37.120  24.141  11.521  0.00  0.00      ADPR C
ATOM   2921  CB  LEU A 296      36.354  22.906  11.958  0.00  0.00      ADPR C
ATOM   2922  CG  LEU A 296      36.981  22.282  13.192  0.00  0.00      ADPR C
ATOM   2923  CD1 LEU A 296      35.971  21.242  13.620  0.00  0.00      ADPR C
ATOM   2924  CD2 LEU A 296      38.347  21.646  12.904  0.00  0.00      ADPR C
ATOM   2925  C   LEU A 296      36.551  24.604  10.183  0.00  0.00      ADPR C
ATOM   2926  O   LEU A 296      35.466  25.168  10.106  0.00  0.00      ADPR O
ATOM   2927  HN  LEU A 296      36.456  24.922  13.348  0.00  0.00      ADPR H
ATOM   2928  N   GLU A 297      37.317  24.300   9.138  0.00  0.00      ADPR N
ATOM   2929  CA  GLU A 297      36.864  24.495   7.750  0.00  0.00      ADPR C
ATOM   2930  CB  GLU A 297      37.927  24.049   6.736  0.00  0.00      ADPR C
ATOM   2931  CG  GLU A 297      39.194  24.918   6.697  0.00  0.00      ADPR C
ATOM   2932  CD  GLU A 297      40.106  24.840   7.934  0.00  0.00      ADPR C
ATOM   2933  OE1 GLU A 297      39.948  23.893   8.743  0.00  0.00      ADPR O
ATOM   2934  OE2 GLU A 297      40.926  25.766   8.094  0.00  0.00      ADPR O
ATOM   2935  C   GLU A 297      35.598  23.651   7.552  0.00  0.00      ADPR C
ATOM   2936  O   GLU A 297      35.478  22.547   8.089  0.00  0.00      ADPR O
ATOM   2937  HN  GLU A 297      38.240  23.924   9.218  0.00  0.00      ADPR H
ATOM   2938  N   GLY A 298      34.644  24.239   6.828  0.00  0.00      ADPR N
ATOM   2939  CA  GLY A 298      33.319  23.624   6.637  0.00  0.00      ADPR C
ATOM   2940  C   GLY A 298      33.340  22.595   5.504  0.00  0.00      ADPR C
ATOM   2941  O   GLY A 298      33.767  22.902   4.396  0.00  0.00      ADPR O
ATOM   2942  HN  GLY A 298      34.757  25.122   6.372  0.00  0.00      ADPR H
ATOM   2943  N   VAL A 299      32.672  21.471   5.748  0.00  0.00      ADPR N
ATOM   2944  CA  VAL A 299      32.504  20.394   4.744  0.00  0.00      ADPR C
ATOM   2945  CB  VAL A 299      31.790  19.185   5.376  0.00  0.00      ADPR C
ATOM   2946  CG1 VAL A 299      31.388  18.100   4.368  0.00  0.00      ADPR C
ATOM   2947  CG2 VAL A 299      32.711  18.537   6.403  0.00  0.00      ADPR C
ATOM   2948  C   VAL A 299      31.722  20.882   3.515  0.00  0.00      ADPR C
ATOM   2949  O   VAL A 299      32.054  20.538   2.384  0.00  0.00      ADPR O
ATOM   2950  HN  VAL A 299      32.236  21.273   6.626  0.00  0.00      ADPR H
ATOM   2951  N   ILE A 300      30.665  21.646   3.779  0.00  0.00      ADPR N
ATOM   2952  CA  ILE A 300      29.745  22.100   2.723  0.00  0.00      ADPR C
ATOM   2953  CB  ILE A 300      28.580  22.911   3.321  0.00  0.00      ADPR C
ATOM   2954  CG2 ILE A 300      29.062  24.187   4.023  0.00  0.00      ADPR C
ATOM   2955  CG1 ILE A 300      27.520  23.247   2.262  0.00  0.00      ADPR C
ATOM   2956  CD1 ILE A 300      26.935  21.998   1.591  0.00  0.00      ADPR C
ATOM   2957  C   ILE A 300      30.432  22.856   1.573  0.00  0.00      ADPR C
ATOM   2958  O   ILE A 300      29.982  22.793   0.430  0.00  0.00      ADPR O
ATOM   2959  HN  ILE A 300      30.423  21.961   4.697  0.00  0.00      ADPR H
ATOM   2960  N   GLU A 301      31.508  23.560   1.903  0.00  0.00      ADPR N
ATOM   2961  CA  GLU A 301      32.238  24.338   0.890  0.00  0.00      ADPR C
ATOM   2962  CB  GLU A 301      32.486  25.744   1.424  0.00  0.00      ADPR C
ATOM   2963  CG  GLU A 301      31.195  26.567   1.464  0.00  0.00      ADPR C
ATOM   2964  CD  GLU A 301      31.424  27.995   1.972  0.00  0.00      ADPR C
ATOM   2965  OE1 GLU A 301      32.595  28.433   2.037  0.00  0.00      ADPR O
ATOM   2966  OE2 GLU A 301      30.403  28.677   2.210  0.00  0.00      ADPR O
ATOM   2967  C   GLU A 301      33.551  23.671   0.461  0.00  0.00      ADPR C
ATOM   2968  O   GLU A 301      34.392  24.281  -0.192  0.00  0.00      ADPR O
ATOM   2969  HN  GLU A 301      31.888  23.612   2.827  0.00  0.00      ADPR H
ATOM   2970  N   THR A 302      33.586  22.356   0.656  0.00  0.00      ADPR N
ATOM   2971  CA  THR A 302      34.721  21.518   0.249  0.00  0.00      ADPR C
ATOM   2972  CB  THR A 302      35.135  20.611   1.413  0.00  0.00      ADPR C
ATOM   2973  OG1 THR A 302      35.433  21.405   2.560  0.00  0.00      ADPR O
ATOM   2974  CG2 THR A 302      36.365  19.787   1.056  0.00  0.00      ADPR C
ATOM   2975  C   THR A 302      34.260  20.669  -0.936  0.00  0.00      ADPR C
ATOM   2976  O   THR A 302      33.284  19.925  -0.847  0.00  0.00      ADPR O
ATOM   2977  HN  THR A 302      32.844  21.846   1.092  0.00  0.00      ADPR H
ATOM   2978  HG1 THR A 302      34.586  21.785   2.932  0.00  0.00      ADPR H
ATOM   2979  N   ALA A 303      35.005  20.809  -2.025  0.00  0.00      ADPR N
ATOM   2980  CA  ALA A 303      34.766  20.043  -3.255  0.00  0.00      ADPR C
ATOM   2981  CB  ALA A 303      35.568  20.676  -4.399  0.00  0.00      ADPR C
ATOM   2982  C   ALA A 303      35.127  18.557  -3.052  0.00  0.00      ADPR C
ATOM   2983  O   ALA A 303      35.968  18.250  -2.208  0.00  0.00      ADPR O
ATOM   2984  HN  ALA A 303      35.777  21.442  -2.086  0.00  0.00      ADPR H
ATOM   2985  N   PRO A 304      34.549  17.668  -3.875  0.00  0.00      ADPR N
ATOM   2986  CA  PRO A 304      34.798  16.210  -3.837  0.00  0.00      ADPR C
ATOM   2987  CD  PRO A 304      33.531  17.986  -4.890  0.00  0.00      ADPR C
ATOM   2988  CB  PRO A 304      34.118  15.645  -5.076  0.00  0.00      ADPR C
ATOM   2989  CG  PRO A 304      32.987  16.625  -5.292  0.00  0.00      ADPR C
ATOM   2990  C   PRO A 304      36.278  15.832  -3.914  0.00  0.00      ADPR C
ATOM   2991  O   PRO A 304      36.668  14.778  -3.423  0.00  0.00      ADPR O
ATOM   2992  N   ASP A 305      37.079  16.670  -4.571  0.00  0.00      ADPR N
ATOM   2993  CA  ASP A 305      38.529  16.419  -4.695  0.00  0.00      ADPR C
ATOM   2994  CB  ASP A 305      39.094  17.108  -5.940  0.00  0.00      ADPR C
ATOM   2995  CG  ASP A 305      38.558  16.512  -7.248  0.00  0.00      ADPR C
ATOM   2996  OD1 ASP A 305      37.973  15.407  -7.208  0.00  0.00      ADPR O
ATOM   2997  OD2 ASP A 305      38.729  17.202  -8.274  0.00  0.00      ADPR O
ATOM   2998  C   ASP A 305      39.338  16.806  -3.448  0.00  0.00      ADPR C
ATOM   2999  O   ASP A 305      40.558  16.673  -3.427  0.00  0.00      ADPR O
ATOM   3000  HN  ASP A 305      36.765  17.508  -5.017  0.00  0.00      ADPR H
ATOM   3001  N   SER A 306      38.641  17.372  -2.470  0.00  0.00      ADPR N
ATOM   3002  CA  SER A 306      39.257  17.825  -1.215  0.00  0.00      ADPR C
ATOM   3003  CB  SER A 306      39.070  19.347  -1.147  0.00  0.00      ADPR C
ATOM   3004  OG  SER A 306      39.746  19.882  -0.004  0.00  0.00      ADPR O
ATOM   3005  C   SER A 306      38.615  17.069  -0.038  0.00  0.00      ADPR C
ATOM   3006  O   SER A 306      38.006  16.020  -0.210  0.00  0.00      ADPR O
ATOM   3007  HN  SER A 306      37.655  17.529  -2.517  0.00  0.00      ADPR H
ATOM   3008  HG  SER A 306      40.046  20.816  -0.200  0.00  0.00      ADPR H
ATOM   3009  N   GLN A 307      38.776  17.622   1.160  0.00  0.00      ADPR N
ATOM   3010  CA  GLN A 307      38.211  17.093   2.408  0.00  0.00      ADPR C
ATOM   3011  CB  GLN A 307      39.006  15.845   2.799  0.00  0.00      ADPR C
ATOM   3012  CG  GLN A 307      38.394  15.099   3.983  0.00  0.00      ADPR C
ATOM   3013  CD  GLN A 307      36.960  14.627   3.729  0.00  0.00      ADPR C
ATOM   3014  OE1 GLN A 307      35.998  15.130   4.487  0.00  0.00      ADPR O
ATOM   3015  NE2 GLN A 307      36.707  13.815   2.858  0.00  0.00      ADPR N
ATOM   3016  C   GLN A 307      38.306  18.164   3.503  0.00  0.00      ADPR C
ATOM   3017  O   GLN A 307      38.965  19.187   3.340  0.00  0.00      ADPR O
ATOM   3018  HN  GLN A 307      39.307  18.458   1.296  0.00  0.00      ADPR H
ATOM   3019 1HE2 GLN A 307      35.763  13.520   2.708  0.00  0.00      ADPR H
ATOM   3020 2HE2 GLN A 307      37.443  13.443   2.292  0.00  0.00      ADPR H
ATOM   3021  N   ALA A 308      37.543  17.940   4.570  0.00  0.00      ADPR N
ATOM   3022  CA  ALA A 308      37.541  18.817   5.752  0.00  0.00      ADPR C
ATOM   3023  CB  ALA A 308      36.732  20.085   5.452  0.00  0.00      ADPR C
ATOM   3024  C   ALA A 308      36.985  18.113   6.998  0.00  0.00      ADPR C
ATOM   3025  O   ALA A 308      35.778  18.026   7.202  0.00  0.00      ADPR O
ATOM   3026  HN  ALA A 308      36.919  17.162   4.644  0.00  0.00      ADPR H
ATOM   3027  N   PHE A 309      37.901  17.487   7.729  0.00  0.00      ADPR N
ATOM   3028  CA  PHE A 309      37.615  16.865   9.035  0.00  0.00      ADPR C
ATOM   3029  CB  PHE A 309      36.786  15.576   8.888  0.00  0.00      ADPR C
ATOM   3030  CG  PHE A 309      37.609  14.338   8.531  0.00  0.00      ADPR C
ATOM   3031  CD1 PHE A 309      37.972  14.093   7.219  0.00  0.00      ADPR C
ATOM   3032  CD2 PHE A 309      37.973  13.453   9.534  0.00  0.00      ADPR C
ATOM   3033  CE1 PHE A 309      38.690  12.950   6.896  0.00  0.00      ADPR C
ATOM   3034  CE2 PHE A 309      38.693  12.310   9.218  0.00  0.00      ADPR C
ATOM   3035  CZ  PHE A 309      39.047  12.059   7.898  0.00  0.00      ADPR C
ATOM   3036  C   PHE A 309      38.967  16.574   9.701  0.00  0.00      ADPR C
ATOM   3037  O   PHE A 309      40.010  16.645   9.052  0.00  0.00      ADPR O
ATOM   3038  HN  PHE A 309      38.855  17.393   7.443  0.00  0.00      ADPR H
ATOM   3039  N   GLY A 310      38.895  16.312  11.007  0.00  0.00      ADPR N
ATOM   3040  CA  GLY A 310      40.105  15.988  11.774  0.00  0.00      ADPR C
ATOM   3041  C   GLY A 310      39.825  14.929  12.839  0.00  0.00      ADPR C
ATOM   3042  O   GLY A 310      38.688  14.536  13.090  0.00  0.00      ADPR O
ATOM   3043  HN  GLY A 310      38.048  16.316  11.539  0.00  0.00      ADPR H
ATOM   3044  N   THR A 311      40.926  14.366  13.310  0.00  0.00      ADPR N
ATOM   3045  CA  THR A 311      40.926  13.510  14.506  0.00  0.00      ADPR C
ATOM   3046  CB  THR A 311      41.397  12.090  14.172  0.00  0.00      ADPR C
ATOM   3047  OG1 THR A 311      40.570  11.570  13.129  0.00  0.00      ADPR O
ATOM   3048  CG2 THR A 311      41.340  11.159  15.389  0.00  0.00      ADPR C
ATOM   3049  C   THR A 311      41.914  14.165  15.465  0.00  0.00      ADPR C
ATOM   3050  O   THR A 311      43.009  14.570  15.087  0.00  0.00      ADPR O
ATOM   3051  HN  THR A 311      41.827  14.481  12.892  0.00  0.00      ADPR H
ATOM   3052  HG1 THR A 311      40.960  10.714  12.789  0.00  0.00      ADPR H
ATOM   3053  N   VAL A 312      41.511  14.229  16.712  0.00  0.00      ADPR N
ATOM   3054  CA  VAL A 312      42.345  14.854  17.753  0.00  0.00      ADPR C
ATOM   3055  CB  VAL A 312      41.609  16.058  18.354  0.00  0.00      ADPR C
ATOM   3056  CG1 VAL A 312      40.223  15.575  18.690  0.00  0.00      ADPR C
ATOM   3057  CG2 VAL A 312      42.278  16.708  19.574  0.00  0.00      ADPR C
ATOM   3058  C   VAL A 312      42.722  13.793  18.787  0.00  0.00      ADPR C
ATOM   3059  O   VAL A 312      41.913  12.969  19.206  0.00  0.00      ADPR O
ATOM   3060  HN  VAL A 312      40.637  13.870  17.039  0.00  0.00      ADPR H
ATOM   3061  N   HIS A 313      43.963  13.936  19.206  0.00  0.00      ADPR N
ATOM   3062  CA  HIS A 313      44.563  13.033  20.186  0.00  0.00      ADPR C
ATOM   3063  ND1 HIS A 313      44.641  10.243  18.530  0.00  0.00      ADPR N
ATOM   3064  CG  HIS A 313      45.265  11.397  18.400  0.00  0.00      ADPR C
ATOM   3065  CB  HIS A 313      45.728  12.266  19.567  0.00  0.00      ADPR C
ATOM   3066  NE2 HIS A 313      45.008  10.512  16.457  0.00  0.00      ADPR N
ATOM   3067  CD2 HIS A 313      45.492  11.572  17.103  0.00  0.00      ADPR C
ATOM   3068  CE1 HIS A 313      44.480   9.682  17.343  0.00  0.00      ADPR C
ATOM   3069  C   HIS A 313      45.055  13.854  21.362  0.00  0.00      ADPR C
ATOM   3070  O   HIS A 313      45.855  14.779  21.234  0.00  0.00      ADPR O
ATOM   3071  HN  HIS A 313      44.575  14.661  18.889  0.00  0.00      ADPR H
ATOM   3072  HE2 HIS A 313      45.038  10.367  15.468  0.00  0.00      ADPR H
ATOM   3073  N   VAL A 314      44.502  13.487  22.498  0.00  0.00      ADPR N
ATOM   3074  CA  VAL A 314      44.872  14.143  23.740  0.00  0.00      ADPR C
ATOM   3075  CB  VAL A 314      43.573  14.441  24.457  0.00  0.00      ADPR C
ATOM   3076  CG1 VAL A 314      42.913  13.182  24.930  0.00  0.00      ADPR C
ATOM   3077  CG2 VAL A 314      43.893  15.294  25.639  0.00  0.00      ADPR C
ATOM   3078  C   VAL A 314      45.857  13.264  24.522  0.00  0.00      ADPR C
ATOM   3079  O   VAL A 314      45.589  12.139  24.924  0.00  0.00      ADPR O
ATOM   3080  HN  VAL A 314      43.818  12.763  22.589  0.00  0.00      ADPR H
ATOM   3081  N   TYR A 315      47.046  13.803  24.640  0.00  0.00      ADPR N
ATOM   3082  CA  TYR A 315      48.118  13.161  25.406  0.00  0.00      ADPR C
ATOM   3083  CB  TYR A 315      49.422  13.312  24.620  0.00  0.00      ADPR C
ATOM   3084  CG  TYR A 315      49.381  12.519  23.329  0.00  0.00      ADPR C
ATOM   3085  CD1 TYR A 315      49.742  11.180  23.244  0.00  0.00      ADPR C
ATOM   3086  CD2 TYR A 315      48.996  13.219  22.212  0.00  0.00      ADPR C
ATOM   3087  CE1 TYR A 315      49.726  10.530  22.015  0.00  0.00      ADPR C
ATOM   3088  CE2 TYR A 315      48.983  12.559  21.012  0.00  0.00      ADPR C
ATOM   3089  CZ  TYR A 315      49.346  11.230  20.883  0.00  0.00      ADPR C
ATOM   3090  OH  TYR A 315      49.365  10.622  19.669  0.00  0.00      ADPR O
ATOM   3091  C   TYR A 315      48.218  13.837  26.782  0.00  0.00      ADPR C
ATOM   3092  O   TYR A 315      47.538  14.831  27.025  0.00  0.00      ADPR O
ATOM   3093  HN  TYR A 315      47.304  14.675  24.224  0.00  0.00      ADPR H
ATOM   3094  HH  TYR A 315      49.047  11.262  18.970  0.00  0.00      ADPR H
ATOM   3095  N   PRO A 316      49.065  13.289  27.675  0.00  0.00      ADPR N
ATOM   3096  CA  PRO A 316      49.333  13.899  28.987  0.00  0.00      ADPR C
ATOM   3097  CD  PRO A 316      49.857  12.052  27.521  0.00  0.00      ADPR C
ATOM   3098  CB  PRO A 316      50.211  12.869  29.703  0.00  0.00      ADPR C
ATOM   3099  CG  PRO A 316      50.958  12.177  28.567  0.00  0.00      ADPR C
ATOM   3100  C   PRO A 316      50.014  15.273  28.911  0.00  0.00      ADPR C
ATOM   3101  O   PRO A 316      49.872  16.080  29.821  0.00  0.00      ADPR O
ATOM   3102  N   ASP A 317      50.720  15.542  27.814  0.00  0.00      ADPR N
ATOM   3103  CA  ASP A 317      51.517  16.778  27.679  0.00  0.00      ADPR C
ATOM   3104  CB  ASP A 317      53.009  16.423  27.588  0.00  0.00      ADPR C
ATOM   3105  CG  ASP A 317      53.395  15.695  26.293  0.00  0.00      ADPR C
ATOM   3106  OD1 ASP A 317      52.525  14.976  25.742  0.00  0.00      ADPR O
ATOM   3107  OD2 ASP A 317      54.551  15.883  25.865  0.00  0.00      ADPR O
ATOM   3108  C   ASP A 317      51.111  17.703  26.517  0.00  0.00      ADPR C
ATOM   3109  O   ASP A 317      51.619  18.816  26.417  0.00  0.00      ADPR O
ATOM   3110  HN  ASP A 317      50.761  14.938  27.018  0.00  0.00      ADPR H
ATOM   3111  N   LYS A 318      50.290  17.194  25.598  0.00  0.00      ADPR N
ATOM   3112  CA  LYS A 318      49.920  17.936  24.380  0.00  0.00      ADPR C
ATOM   3113  CB  LYS A 318      51.114  17.900  23.414  0.00  0.00      ADPR C
ATOM   3114  CG  LYS A 318      50.871  18.693  22.125  0.00  0.00      ADPR C
ATOM   3115  CD  LYS A 318      52.018  18.639  21.132  0.00  0.00      ADPR C
ATOM   3116  CE  LYS A 318      52.165  17.222  20.585  0.00  0.00      ADPR C
ATOM   3117  NZ  LYS A 318      53.287  17.175  19.648  0.00  0.00      ADPR N
ATOM   3118  C   LYS A 318      48.681  17.314  23.725  0.00  0.00      ADPR C
ATOM   3119  O   LYS A 318      48.352  16.154  23.951  0.00  0.00      ADPR O
ATOM   3120  HN  LYS A 318      49.873  16.288  25.668  0.00  0.00      ADPR H
ATOM   3121  HZ1 LYS A 318      53.384  16.247  19.289  0.00  0.00      ADPR H
ATOM   3122  HZ2 LYS A 318      53.118  17.808  18.892  0.00  0.00      ADPR H
ATOM   3123  HZ3 LYS A 318      54.128  17.438  20.121  0.00  0.00      ADPR H
ATOM   3124  N   MET A 319      48.005  18.139  22.938  0.00  0.00      ADPR N
ATOM   3125  CA  MET A 319      46.952  17.666  22.032  0.00  0.00      ADPR C
ATOM   3126  CB  MET A 319      45.648  18.422  22.299  0.00  0.00      ADPR C
ATOM   3127  CG  MET A 319      45.781  19.914  22.004  0.00  0.00      ADPR C
ATOM   3128  SD  MET A 319      44.233  20.873  22.100  0.00  0.00      ADPR S
ATOM   3129  CE  MET A 319      43.353  20.115  20.764  0.00  0.00      ADPR C
ATOM   3130  C   MET A 319      47.420  17.857  20.581  0.00  0.00      ADPR C
ATOM   3131  O   MET A 319      47.961  18.894  20.205  0.00  0.00      ADPR O
ATOM   3132  HN  MET A 319      48.161  19.126  22.905  0.00  0.00      ADPR H
ATOM   3133  N   MET A 320      47.247  16.798  19.805  0.00  0.00      ADPR N
ATOM   3134  CA  MET A 320      47.565  16.839  18.370  0.00  0.00      ADPR C
ATOM   3135  CB  MET A 320      48.638  15.800  18.026  0.00  0.00      ADPR C
ATOM   3136  CG  MET A 320      48.112  14.377  18.185  0.00  0.00      ADPR C
ATOM   3137  SD  MET A 320      49.312  13.044  17.857  0.00  0.00      ADPR S
ATOM   3138  CE  MET A 320      49.334  13.113  16.092  0.00  0.00      ADPR C
ATOM   3139  C   MET A 320      46.280  16.609  17.566  0.00  0.00      ADPR C
ATOM   3140  O   MET A 320      45.516  15.682  17.814  0.00  0.00      ADPR O
ATOM   3141  HN  MET A 320      46.898  15.918  20.128  0.00  0.00      ADPR H
ATOM   3142  N   LEU A 321      46.050  17.514  16.635  0.00  0.00      ADPR N
ATOM   3143  CA  LEU A 321      44.897  17.416  15.737  0.00  0.00      ADPR C
ATOM   3144  CB  LEU A 321      44.082  18.710  15.849  0.00  0.00      ADPR C
ATOM   3145  CG  LEU A 321      42.755  18.657  15.081  0.00  0.00      ADPR C
ATOM   3146  CD1 LEU A 321      41.781  19.670  15.682  0.00  0.00      ADPR C
ATOM   3147  CD2 LEU A 321      42.948  18.995  13.599  0.00  0.00      ADPR C
ATOM   3148  C   LEU A 321      45.429  17.152  14.326  0.00  0.00      ADPR C
ATOM   3149  O   LEU A 321      46.203  17.930  13.776  0.00  0.00      ADPR O
ATOM   3150  HN  LEU A 321      46.630  18.313  16.477  0.00  0.00      ADPR H
ATOM   3151  N   LYS A 322      44.997  16.011  13.802  0.00  0.00      ADPR N
ATOM   3152  CA  LYS A 322      45.375  15.538  12.461  0.00  0.00      ADPR C
ATOM   3153  CB  LYS A 322      45.638  14.029  12.499  0.00  0.00      ADPR C
ATOM   3154  CG  LYS A 322      46.768  13.648  13.461  0.00  0.00      ADPR C
ATOM   3155  CD  LYS A 322      48.129  14.203  13.026  0.00  0.00      ADPR C
ATOM   3156  CE  LYS A 322      48.632  13.524  11.752  0.00  0.00      ADPR C
ATOM   3157  NZ  LYS A 322      49.977  13.996  11.409  0.00  0.00      ADPR N
ATOM   3158  C   LYS A 322      44.229  15.825  11.491  0.00  0.00      ADPR C
ATOM   3159  O   LYS A 322      43.161  15.221  11.589  0.00  0.00      ADPR O
ATOM   3160  HN  LYS A 322      44.381  15.389  14.285  0.00  0.00      ADPR H
ATOM   3161  HZ1 LYS A 322      50.353  13.429  10.676  0.00  0.00      ADPR H
ATOM   3162  HZ2 LYS A 322      49.929  14.947  11.103  0.00  0.00      ADPR H
ATOM   3163  HZ3 LYS A 322      50.568  13.934  12.213  0.00  0.00      ADPR H
ATOM   3164  N   GLY A 323      44.433  16.888  10.708  0.00  0.00      ADPR N
ATOM   3165  CA  GLY A 323      43.423  17.349   9.742  0.00  0.00      ADPR C
ATOM   3166  C   GLY A 323      43.666  16.767   8.344  0.00  0.00      ADPR C
ATOM   3167  O   GLY A 323      44.769  16.349   7.999  0.00  0.00      ADPR O
ATOM   3168  HN  GLY A 323      45.269  17.436  10.721  0.00  0.00      ADPR H
ATOM   3169  N   ARG A 324      42.572  16.691   7.596  0.00  0.00      ADPR N
ATOM   3170  CA  ARG A 324      42.587  16.238   6.194  0.00  0.00      ADPR C
ATOM   3171  CB  ARG A 324      41.666  15.033   5.964  0.00  0.00      ADPR C
ATOM   3172  CG  ARG A 324      42.184  13.696   6.500  0.00  0.00      ADPR C
ATOM   3173  CD  ARG A 324      42.154  13.630   8.025  0.00  0.00      ADPR C
ATOM   3174  NE  ARG A 324      42.210  12.220   8.433  0.00  0.00      ADPR N
ATOM   3175  CZ  ARG A 324      42.070  11.770   9.678  0.00  0.00      ADPR C
ATOM   3176  NH1 ARG A 324      41.927  12.605  10.699  0.00  0.00      ADPR N
ATOM   3177  NH2 ARG A 324      41.938  10.469   9.893  0.00  0.00      ADPR N
ATOM   3178  C   ARG A 324      42.112  17.366   5.278  0.00  0.00      ADPR C
ATOM   3179  O   ARG A 324      41.239  18.159   5.642  0.00  0.00      ADPR O
ATOM   3180  HN  ARG A 324      41.662  16.935   7.930  0.00  0.00      ADPR H
ATOM   3181  HE  ARG A 324      42.366  11.541   7.715  0.00  0.00      ADPR H
ATOM   3182 1HH1 ARG A 324      41.923  13.592  10.541  0.00  0.00      ADPR H
ATOM   3183 2HH1 ARG A 324      41.823  12.247  11.627  0.00  0.00      ADPR H
ATOM   3184 1HH2 ARG A 324      41.944   9.832   9.122  0.00  0.00      ADPR H
ATOM   3185 2HH2 ARG A 324      41.832  10.125  10.826  0.00  0.00      ADPR H
ATOM   3186  N   GLY A 325      42.700  17.365   4.076  0.00  0.00      ADPR N
ATOM   3187  CA  GLY A 325      42.345  18.306   2.997  0.00  0.00      ADPR C
ATOM   3188  C   GLY A 325      42.552  19.766   3.413  0.00  0.00      ADPR C
ATOM   3189  O   GLY A 325      43.676  20.213   3.621  0.00  0.00      ADPR O
ATOM   3190  HN  GLY A 325      43.424  16.723   3.824  0.00  0.00      ADPR H
ATOM   3191  N   ARG A 326      41.433  20.450   3.617  0.00  0.00      ADPR N
ATOM   3192  CA  ARG A 326      41.417  21.881   3.975  0.00  0.00      ADPR C
ATOM   3193  CB  ARG A 326      40.024  22.448   3.712  0.00  0.00      ADPR C
ATOM   3194  CG  ARG A 326      39.710  22.390   2.214  0.00  0.00      ADPR C
ATOM   3195  CD  ARG A 326      38.346  22.981   1.868  0.00  0.00      ADPR C
ATOM   3196  NE  ARG A 326      38.280  24.383   2.313  0.00  0.00      ADPR N
ATOM   3197  CZ  ARG A 326      37.290  24.923   3.022  0.00  0.00      ADPR C
ATOM   3198  NH1 ARG A 326      36.226  24.210   3.364  0.00  0.00      ADPR N
ATOM   3199  NH2 ARG A 326      37.369  26.187   3.416  0.00  0.00      ADPR N
ATOM   3200  C   ARG A 326      41.864  22.172   5.415  0.00  0.00      ADPR C
ATOM   3201  O   ARG A 326      42.236  23.297   5.736  0.00  0.00      ADPR O
ATOM   3202  HN  ARG A 326      40.522  20.044   3.543  0.00  0.00      ADPR H
ATOM   3203  HE  ARG A 326      39.042  24.980   2.062  0.00  0.00      ADPR H
ATOM   3204 1HH1 ARG A 326      36.158  23.251   3.089  0.00  0.00      ADPR H
ATOM   3205 2HH1 ARG A 326      35.492  24.631   3.897  0.00  0.00      ADPR H
ATOM   3206 1HH2 ARG A 326      38.172  26.735   3.181  0.00  0.00      ADPR H
ATOM   3207 2HH2 ARG A 326      36.626  26.592   3.948  0.00  0.00      ADPR H
ATOM   3208  N   VAL A 327      41.747  21.159   6.273  0.00  0.00      ADPR N
ATOM   3209  CA  VAL A 327      42.109  21.263   7.697  0.00  0.00      ADPR C
ATOM   3210  CB  VAL A 327      41.195  20.394   8.580  0.00  0.00      ADPR C
ATOM   3211  CG1 VAL A 327      41.511  20.595  10.067  0.00  0.00      ADPR C
ATOM   3212  CG2 VAL A 327      39.714  20.704   8.340  0.00  0.00      ADPR C
ATOM   3213  C   VAL A 327      43.592  20.890   7.896  0.00  0.00      ADPR C
ATOM   3214  O   VAL A 327      43.956  19.726   7.730  0.00  0.00      ADPR O
ATOM   3215  HN  VAL A 327      41.405  20.257   6.010  0.00  0.00      ADPR H
ATOM   3216  N   PRO A 328      44.418  21.888   8.236  0.00  0.00      ADPR N
ATOM   3217  CA  PRO A 328      45.835  21.681   8.581  0.00  0.00      ADPR C
ATOM   3218  CD  PRO A 328      44.065  23.322   8.304  0.00  0.00      ADPR C
ATOM   3219  CB  PRO A 328      46.441  23.083   8.486  0.00  0.00      ADPR C
ATOM   3220  CG  PRO A 328      45.293  24.000   8.909  0.00  0.00      ADPR C
ATOM   3221  C   PRO A 328      45.970  21.100   9.995  0.00  0.00      ADPR C
ATOM   3222  O   PRO A 328      45.143  21.351  10.872  0.00  0.00      ADPR O
ATOM   3223  N   ASP A 329      47.031  20.322  10.190  0.00  0.00      ADPR N
ATOM   3224  CA  ASP A 329      47.379  19.788  11.523  0.00  0.00      ADPR C
ATOM   3225  CB  ASP A 329      48.613  18.880  11.466  0.00  0.00      ADPR C
ATOM   3226  CG  ASP A 329      48.409  17.594  10.659  0.00  0.00      ADPR C
ATOM   3227  OD1 ASP A 329      47.248  17.305  10.293  0.00  0.00      ADPR O
ATOM   3228  OD2 ASP A 329      49.434  16.914  10.444  0.00  0.00      ADPR O
ATOM   3229  C   ASP A 329      47.660  20.933  12.502  0.00  0.00      ADPR C
ATOM   3230  O   ASP A 329      47.984  22.047  12.100  0.00  0.00      ADPR O
ATOM   3231  HN  ASP A 329      47.659  20.047   9.462  0.00  0.00      ADPR H
ATOM   3232  N   ARG A 330      47.543  20.607  13.783  0.00  0.00      ADPR N
ATOM   3233  CA  ARG A 330      47.842  21.558  14.862  0.00  0.00      ADPR C
ATOM   3234  CB  ARG A 330      46.613  22.440  15.132  0.00  0.00      ADPR C
ATOM   3235  CG  ARG A 330      46.884  23.550  16.153  0.00  0.00      ADPR C
ATOM   3236  CD  ARG A 330      47.970  24.494  15.640  0.00  0.00      ADPR C
ATOM   3237  NE  ARG A 330      48.245  25.546  16.630  0.00  0.00      ADPR N
ATOM   3238  CZ  ARG A 330      49.114  26.542  16.460  0.00  0.00      ADPR C
ATOM   3239  NH1 ARG A 330      49.819  26.650  15.338  0.00  0.00      ADPR N
ATOM   3240  NH2 ARG A 330      49.278  27.452  17.411  0.00  0.00      ADPR N
ATOM   3241  C   ARG A 330      48.215  20.786  16.126  0.00  0.00      ADPR C
ATOM   3242  O   ARG A 330      47.631  19.749  16.425  0.00  0.00      ADPR O
ATOM   3243  HN  ARG A 330      47.248  19.706  14.101  0.00  0.00      ADPR H
ATOM   3244  HE  ARG A 330      47.743  25.512  17.494  0.00  0.00      ADPR H
ATOM   3245 1HH1 ARG A 330      49.701  25.978  14.607  0.00  0.00      ADPR H
ATOM   3246 2HH1 ARG A 330      50.467  27.403  15.225  0.00  0.00      ADPR H
ATOM   3247 1HH2 ARG A 330      48.749  27.391  18.258  0.00  0.00      ADPR H
ATOM   3248 2HH2 ARG A 330      49.931  28.199  17.281  0.00  0.00      ADPR H
ATOM   3249  N   ILE A 331      49.223  21.311  16.812  0.00  0.00      ADPR N
ATOM   3250  CA  ILE A 331      49.661  20.755  18.102  0.00  0.00      ADPR C
ATOM   3251  CB  ILE A 331      51.085  20.173  17.998  0.00  0.00      ADPR C
ATOM   3252  CG2 ILE A 331      51.113  19.020  16.978  0.00  0.00      ADPR C
ATOM   3253  CG1 ILE A 331      52.130  21.258  17.678  0.00  0.00      ADPR C
ATOM   3254  CD1 ILE A 331      53.585  20.797  17.791  0.00  0.00      ADPR C
ATOM   3255  C   ILE A 331      49.587  21.863  19.162  0.00  0.00      ADPR C
ATOM   3256  O   ILE A 331      50.026  22.989  18.945  0.00  0.00      ADPR O
ATOM   3257  HN  ILE A 331      49.747  22.106  16.508  0.00  0.00      ADPR H
ATOM   3258  N   MET A 332      49.006  21.512  20.298  0.00  0.00      ADPR N
ATOM   3259  CA  MET A 332      48.950  22.426  21.445  0.00  0.00      ADPR C
ATOM   3260  CB  MET A 332      47.501  22.720  21.821  0.00  0.00      ADPR C
ATOM   3261  CG  MET A 332      47.426  23.633  23.043  0.00  0.00      ADPR C
ATOM   3262  SD  MET A 332      45.721  24.050  23.502  0.00  0.00      ADPR S
ATOM   3263  CE  MET A 332      45.447  22.606  24.491  0.00  0.00      ADPR C
ATOM   3264  C   MET A 332      49.685  21.807  22.628  0.00  0.00      ADPR C
ATOM   3265  O   MET A 332      49.215  20.820  23.191  0.00  0.00      ADPR O
ATOM   3266  HN  MET A 332      48.574  20.624  20.455  0.00  0.00      ADPR H
ATOM   3267  N   ASN A 333      50.859  22.363  22.905  0.00  0.00      ADPR N
ATOM   3268  CA  ASN A 333      51.641  21.947  24.080  0.00  0.00      ADPR C
ATOM   3269  CB  ASN A 333      53.076  22.450  23.919  0.00  0.00      ADPR C
ATOM   3270  CG  ASN A 333      54.005  21.818  24.956  0.00  0.00      ADPR C
ATOM   3271  OD1 ASN A 333      53.882  22.005  26.155  0.00  0.00      ADPR O
ATOM   3272  ND2 ASN A 333      54.934  21.019  24.480  0.00  0.00      ADPR N
ATOM   3273  C   ASN A 333      50.986  22.565  25.323  0.00  0.00      ADPR C
ATOM   3274  O   ASN A 333      50.650  23.748  25.325  0.00  0.00      ADPR O
ATOM   3275  HN  ASN A 333      51.284  23.081  22.354  0.00  0.00      ADPR H
ATOM   3276 1HD2 ASN A 333      55.558  20.550  25.105  0.00  0.00      ADPR H
ATOM   3277 2HD2 ASN A 333      55.017  20.880  23.493  0.00  0.00      ADPR H
ATOM   3278  N   TYR A 334      50.756  21.729  26.330  0.00  0.00      ADPR N
ATOM   3279  CA  TYR A 334      50.060  22.180  27.548  0.00  0.00      ADPR C
ATOM   3280  CB  TYR A 334      49.679  20.996  28.442  0.00  0.00      ADPR C
ATOM   3281  CG  TYR A 334      48.768  19.961  27.773  0.00  0.00      ADPR C
ATOM   3282  CD1 TYR A 334      47.977  20.268  26.669  0.00  0.00      ADPR C
ATOM   3283  CD2 TYR A 334      48.686  18.702  28.350  0.00  0.00      ADPR C
ATOM   3284  CE1 TYR A 334      47.112  19.321  26.145  0.00  0.00      ADPR C
ATOM   3285  CE2 TYR A 334      47.826  17.750  27.826  0.00  0.00      ADPR C
ATOM   3286  CZ  TYR A 334      47.044  18.065  26.725  0.00  0.00      ADPR C
ATOM   3287  OH  TYR A 334      46.227  17.134  26.185  0.00  0.00      ADPR O
ATOM   3288  C   TYR A 334      50.920  23.155  28.348  0.00  0.00      ADPR C
ATOM   3289  O   TYR A 334      52.133  23.001  28.462  0.00  0.00      ADPR O
ATOM   3290  HN  TYR A 334      51.028  20.767  26.336  0.00  0.00      ADPR H
ATOM   3291  HH  TYR A 334      46.572  16.221  26.403  0.00  0.00      ADPR H
ATOM   3292  N   LYS A 335      50.252  24.151  28.912  0.00  0.00      ADPR N
ATOM   3293  CA  LYS A 335      50.919  25.072  29.852  0.00  0.00      ADPR C
ATOM   3294  CB  LYS A 335      50.075  26.329  30.038  0.00  0.00      ADPR C
ATOM   3295  CG  LYS A 335      48.719  26.013  30.646  0.00  0.00      ADPR C
ATOM   3296  CD  LYS A 335      47.998  27.329  30.819  0.00  0.00      ADPR C
ATOM   3297  CE  LYS A 335      46.680  27.003  31.467  0.00  0.00      ADPR C
ATOM   3298  NZ  LYS A 335      46.734  26.440  32.830  0.00  0.00      ADPR N
ATOM   3299  C   LYS A 335      51.211  24.385  31.202  0.00  0.00      ADPR C
ATOM   3300  O   LYS A 335      50.394  23.511  31.583  0.00  0.00      ADPR O
ATOM   3301  HN  LYS A 335      49.285  24.345  28.749  0.00  0.00      ADPR H
ATOM   3302  HZ1 LYS A 335      45.804  26.295  33.168  0.00  0.00      ADPR H
ATOM   3303  HZ2 LYS A 335      47.222  25.567  32.812  0.00  0.00      ADPR H
ATOM   3304  HZ3 LYS A 335      47.213  27.076  33.435  0.00  0.00      ADPR H
ATOM   3305  N   LYS A 336      52.449  24.702  31.572  0.00  0.00      ADPR N
ATOM   3306  CA  LYS A 336      53.331  24.160  32.531  0.00  0.00      ADPR C
ATOM   3307  CB  LYS A 336      52.885  22.815  33.165  0.00  0.00      ADPR C
ATOM   3308  CG  LYS A 336      53.846  22.229  34.208  0.00  0.00      ADPR C
ATOM   3309  CD  LYS A 336      53.263  21.067  35.030  0.00  0.00      ADPR C
ATOM   3310  CE  LYS A 336      52.535  19.980  34.221  0.00  0.00      ADPR C
ATOM   3311  NZ  LYS A 336      53.406  18.805  33.980  0.00  0.00      ADPR N
ATOM   3312  C   LYS A 336      54.517  23.947  31.641  0.00  0.00      ADPR C
ATOM   3313  O   LYS A 336      55.450  24.741  31.663  0.00  0.00      ADPR O
ATOM   3314  HN  LYS A 336      52.896  25.470  31.114  0.00  0.00      ADPR H
ATOM   3315  HZ1 LYS A 336      52.871  18.075  33.554  0.00  0.00      ADPR H
ATOM   3316  HZ2 LYS A 336      54.157  19.065  33.373  0.00  0.00      ADPR H
ATOM   3317  HZ3 LYS A 336      53.778  18.481  34.850  0.00  0.00      ADPR H
ATOM   3318  N   GLU A 337      54.474  22.901  30.787  0.00  0.00      ADPR N
ATOM   3319  CA  GLU A 337      55.511  22.537  29.847  0.00  0.00      ADPR C
ATOM   3320  CB  GLU A 337      55.150  21.254  29.062  0.00  0.00      ADPR C
ATOM   3321  CG  GLU A 337      55.543  19.896  29.687  0.00  0.00      ADPR C
ATOM   3322  CD  GLU A 337      54.723  19.472  30.908  0.00  0.00      ADPR C
ATOM   3323  OE1 GLU A 337      53.509  19.791  31.020  0.00  0.00      ADPR O
ATOM   3324  OE2 GLU A 337      55.324  18.794  31.787  0.00  0.00      ADPR O
ATOM   3325  C   GLU A 337      55.782  23.693  28.921  0.00  0.00      ADPR C
ATOM   3326  O   GLU A 337      56.917  24.169  28.829  0.00  0.00      ADPR O
ATOM   3327  HN  GLU A 337      53.688  22.284  30.748  0.00  0.00      ADPR H
ATOM   3328  N   ARG A 338      54.764  24.156  28.178  0.00  0.00      ADPR N
ATOM   3329  CA  ARG A 338      55.005  25.352  27.448  0.00  0.00      ADPR C
ATOM   3330  CB  ARG A 338      54.370  25.419  26.071  0.00  0.00      ADPR C
ATOM   3331  CG  ARG A 338      55.092  26.456  25.215  0.00  0.00      ADPR C
ATOM   3332  CD  ARG A 338      54.940  26.300  23.693  0.00  0.00      ADPR C
ATOM   3333  NE  ARG A 338      55.722  27.410  23.072  0.00  0.00      ADPR N
ATOM   3334  CZ  ARG A 338      55.437  27.881  21.821  0.00  0.00      ADPR C
ATOM   3335  NH1 ARG A 338      54.467  27.303  21.055  0.00  0.00      ADPR N
ATOM   3336  NH2 ARG A 338      56.127  28.955  21.338  0.00  0.00      ADPR N
ATOM   3337  C   ARG A 338      54.331  26.336  28.305  0.00  0.00      ADPR C
ATOM   3338  O   ARG A 338      53.106  26.330  28.384  0.00  0.00      ADPR O
ATOM   3339  HN  ARG A 338      53.857  23.746  28.087  0.00  0.00      ADPR H
ATOM   3340  HE  ARG A 338      56.475  27.820  23.586  0.00  0.00      ADPR H
ATOM   3341 1HH1 ARG A 338      53.951  26.522  21.407  0.00  0.00      ADPR H
ATOM   3342 2HH1 ARG A 338      54.272  27.661  20.142  0.00  0.00      ADPR H
ATOM   3343 1HH2 ARG A 338      56.833  29.389  21.898  0.00  0.00      ADPR H
ATOM   3344 2HH2 ARG A 338      55.927  29.308  20.424  0.00  0.00      ADPR H
ATOM   3345  N   ALA A 339      55.159  27.122  29.006  0.00  0.00      ADPR N
ATOM   3346  CA  ALA A 339      54.885  28.128  29.989  0.00  0.00      ADPR C
ATOM   3347  CB  ALA A 339      55.895  29.280  29.914  0.00  0.00      ADPR C
ATOM   3348  C   ALA A 339      53.496  28.682  29.942  0.00  0.00      ADPR C
ATOM   3349  O   ALA A 339      52.670  28.354  30.796  0.00  0.00      ADPR O
ATOM   3350  HN  ALA A 339      56.146  27.041  28.865  0.00  0.00      ADPR H
ATOM   3351  N   PHE A 340      53.213  29.584  28.977  0.00  0.00      ADPR N
ATOM   3352  CA  PHE A 340      51.883  30.135  28.946  0.00  0.00      ADPR C
ATOM   3353  CB  PHE A 340      51.742  31.675  28.891  0.00  0.00      ADPR C
ATOM   3354  CG  PHE A 340      51.928  32.364  30.209  0.00  0.00      ADPR C
ATOM   3355  CD1 PHE A 340      50.869  32.531  31.078  0.00  0.00      ADPR C
ATOM   3356  CD2 PHE A 340      53.158  32.864  30.576  0.00  0.00      ADPR C
ATOM   3357  CE1 PHE A 340      51.037  33.172  32.286  0.00  0.00      ADPR C
ATOM   3358  CE2 PHE A 340      53.334  33.505  31.781  0.00  0.00      ADPR C
ATOM   3359  CZ  PHE A 340      52.272  33.661  32.640  0.00  0.00      ADPR C
ATOM   3360  C   PHE A 340      51.177  29.746  27.703  0.00  0.00      ADPR C
ATOM   3361  O   PHE A 340      50.607  30.611  27.036  0.00  0.00      ADPR O
ATOM   3362  HN  PHE A 340      53.845  29.910  28.274  0.00  0.00      ADPR H
ATOM   3363  N   HIS A 341      51.183  28.461  27.337  0.00  0.00      ADPR N
ATOM   3364  CA  HIS A 341      50.370  28.119  26.213  0.00  0.00      ADPR C
ATOM   3365  ND1 HIS A 341      51.268  28.628  22.927  0.00  0.00      ADPR N
ATOM   3366  CG  HIS A 341      51.723  28.354  24.199  0.00  0.00      ADPR C
ATOM   3367  CB  HIS A 341      51.073  27.352  25.116  0.00  0.00      ADPR C
ATOM   3368  NE2 HIS A 341      53.021  29.946  23.257  0.00  0.00      ADPR N
ATOM   3369  CD2 HIS A 341      52.792  29.176  24.386  0.00  0.00      ADPR C
ATOM   3370  CE1 HIS A 341      52.079  29.581  22.410  0.00  0.00      ADPR C
ATOM   3371  C   HIS A 341      49.163  27.497  26.819  0.00  0.00      ADPR C
ATOM   3372  O   HIS A 341      48.763  28.060  27.829  0.00  0.00      ADPR O
ATOM   3373  HN  HIS A 341      51.696  27.719  27.768  0.00  0.00      ADPR H
ATOM   3374  HE2 HIS A 341      53.740  30.626  23.116  0.00  0.00      ADPR H
ATOM   3375  N   CYS A 342      48.507  26.433  26.304  0.00  0.00      ADPR N
ATOM   3376  CA  CYS A 342      47.371  25.972  27.083  0.00  0.00      ADPR C
ATOM   3377  CB  CYS A 342      45.998  26.598  26.885  0.00  0.00      ADPR C
ATOM   3378  SG  CYS A 342      45.742  27.872  28.168  0.00  0.00      ADPR S
ATOM   3379  C   CYS A 342      47.170  24.494  27.096  0.00  0.00      ADPR C
ATOM   3380  O   CYS A 342      46.541  23.982  28.067  0.00  0.00      ADPR O
ATOM   3381  OXT CYS A 342      47.702  23.826  26.175  0.00  0.00      ADPR O
ATOM   3382  HN  CYS A 342      48.719  25.941  25.460  0.00  0.00      ADPR H
ATOM   3383  HG  CYS A 342      44.575  27.707  28.717  0.00  0.00      ADPR H
ATOM   3384  Zn  ZN  A 323      27.444  26.453   8.070  0.00  0.00      ADPRZN
ATOM   3385  Zn  ZN  A 324      26.457  28.251  10.679  0.00  0.00      ADPRZN
ATOM   3386  O   HOH A 325      27.912  28.276   9.096  0.00  0.00      ADPR O
ATOM   3387  H1  HOH A 325      27.885  29.227   8.787  0.00  0.00      ADPR H
ATOM   3388  H2  HOH A 325      28.877  28.165   9.332  0.00  0.00      ADPR H
ATOM   3389  C5  APR B 400      25.188  32.984   5.624  0.00  0.00      ADPR C
ATOM   3390  O5  APR B 400      24.933  31.862   6.314  0.00  0.00      ADPR O
ATOM   3391  P1  APR B 400      24.356  30.578   5.734  0.00  0.00      ADPR P
ATOM   3392  O11 APR B 400      22.937  30.412   6.234  0.00  0.00      ADPR O
ATOM   3393  O12 APR B 400      24.343  30.656   4.258  0.00  0.00      ADPR O
ATOM   3394  O10 APR B 400      25.145  29.347   6.145  0.00  0.00      ADPR O
ATOM   3395  P2  APR B 400      26.165  29.102   7.242  0.00  0.00      ADPR P
ATOM   3396  O13 APR B 400      26.633  27.667   7.124  0.00  0.00      ADPR O
ATOM   3397  O14 APR B 400      25.508  29.290   8.554  0.00  0.00      ADPR O
ATOM   3398  O8  APR B 400      27.374  30.021   7.141  0.00  0.00      ADPR O
ATOM   3399  C10 APR B 400      27.769  30.640   6.022  0.00  0.00      ADPR C
ATOM   3400  C7  APR B 400      29.312  30.620   5.873  0.00  0.00      ADPR C
ATOM   3401  O4  APR B 400      29.743  30.838   4.528  0.00  0.00      ADPR O
ATOM   3402  C9  APR B 400      29.918  32.283   4.312  0.00  0.00      ADPR C
ATOM   3403  C8  APR B 400      30.189  32.885   5.709  0.00  0.00      ADPR C
ATOM   3404  O7  APR B 400      31.479  33.483   5.709  0.00  0.00      ADPR O
ATOM   3405  C6  APR B 400      30.015  31.715   6.704  0.00  0.00      ADPR C
ATOM   3406  H17 APR B 400      31.668  33.791   6.622  0.00  0.00      ADPR H
ATOM   3407  O6  APR B 400      31.255  31.222   7.207  0.00  0.00      ADPR O
ATOM   3408  H16 APR B 400      31.043  30.500   7.840  0.00  0.00      ADPR H
ATOM   3409  O9  APR B 400      28.891  33.080   3.636  0.00  0.00      ADPR O
ATOM   3410  H18 APR B 400      29.063  34.023   3.850  0.00  0.00      ADPR H
ATOM   3411  C3  APR B 400      23.886  33.781   5.354  0.00  0.00      ADPR C
ATOM   3412  O1  APR B 400      24.026  35.183   5.622  0.00  0.00      ADPR O
ATOM   3413  C4  APR B 400      24.186  35.927   4.409  0.00  0.00      ADPR C
ATOM   3414  C2  APR B 400      23.803  34.988   3.238  0.00  0.00      ADPR C
ATOM   3415  O3  APR B 400      22.780  35.580   2.436  0.00  0.00      ADPR O
ATOM   3416  C1  APR B 400      23.384  33.654   3.898  0.00  0.00      ADPR C
ATOM   3417  H14 APR B 400      22.598  34.943   1.711  0.00  0.00      ADPR H
ATOM   3418  O2  APR B 400      21.975  33.427   3.884  0.00  0.00      ADPR O
ATOM   3419  H13 APR B 400      21.819  32.570   4.339  0.00  0.00      ADPR H
ATOM   3420  N1  APR B 400      25.506  36.495   4.289  0.00  0.00      ADPR N
ATOM   3421  C11 APR B 400      25.818  37.740   3.886  0.00  0.00      ADPR C
ATOM   3422  N3  APR B 400      25.045  38.805   3.554  0.00  0.00      ADPR N
ATOM   3423  C13 APR B 400      27.207  37.836   3.861  0.00  0.00      ADPR C
ATOM   3424  C15 APR B 400      25.637  39.975   3.185  0.00  0.00      ADPR C
ATOM   3425  N4  APR B 400      26.997  40.073   3.122  0.00  0.00      ADPR N
ATOM   3426  C14 APR B 400      27.811  39.029   3.445  0.00  0.00      ADPR C
ATOM   3427  N5  APR B 400      29.114  39.131   3.369  0.00  0.00      ADPR N
ATOM   3428  H20 APR B 400      29.655  38.433   3.677  0.00  0.00      ADPR H
ATOM   3429  H21 APR B 400      29.507  39.895   3.001  0.00  0.00      ADPR H
ATOM   3430  N2  APR B 400      27.742  36.682   4.274  0.00  0.00      ADPR N
ATOM   3431  C12 APR B 400      26.690  35.893   4.547  0.00  0.00      ADPR C
ATOM   3432  H44 APR B 400      25.591  32.738   4.762  0.00  0.00      ADPR H
ATOM   3433  H45 APR B 400      25.797  33.546   6.152  0.00  0.00      ADPR H
ATOM   3434  H46 APR B 400      27.473  31.576   6.064  0.00  0.00      ADPR H
ATOM   3435  H47 APR B 400      27.377  30.171   5.253  0.00  0.00      ADPR H
ATOM   3436  H48 APR B 400      29.557  29.722   6.188  0.00  0.00      ADPR H
ATOM   3437  H49 APR B 400      30.642  32.337   3.650  0.00  0.00      ADPR H
ATOM   3438  H50 APR B 400      29.568  33.612   5.970  0.00  0.00      ADPR H
ATOM   3439  H51 APR B 400      29.506  32.003   7.505  0.00  0.00      ADPR H
ATOM   3440  H52 APR B 400      23.236  33.377   5.970  0.00  0.00      ADPR H
ATOM   3441  H53 APR B 400      23.591  36.709   4.400  0.00  0.00      ADPR H
ATOM   3442  H54 APR B 400      24.552  34.828   2.609  0.00  0.00      ADPR H
ATOM   3443  H55 APR B 400      23.767  32.885   3.403  0.00  0.00      ADPR H
ATOM   3444  H56 APR B 400      25.096  40.733   2.969  0.00  0.00      ADPR H
ATOM   3445  H57 APR B 400      26.769  35.006   4.885  0.00  0.00      ADPR H
END
